# Supplementary material for: Analyzing fixed points of intracellular regulation networks with interrelated feedback topology
Source: BMC Syst Biol. 2012 Jun 6;6:57. doi: 10.1186/1752-0509-6-57 (PMC3771561; doi:10.1186/1752-0509-6-57)
Supplement: Addtional file 1 — Stemcellmodel. This file was used to create the bifurcation diagrams of the hematopoietic stem cell model using the program xppaut (Figure 3). [file 1752-0509-6-57-S1.ode]

# ode file used to create the bifurcation diagrams 
# of the hematopoietic stem cell network model with xppaut

hp(x,m) = x^m/(1+x^m)
hm(x,m) = 1/(1+x^m)
eN=eM

x1' = eN-x1
x2' = a*hp(x1,nA)*hm(x3,nR)-x2
x3' = a*hp(x4,nA)*hm(x2,nR)-x3
x4' = eM*hm(x2,nR)-x4
x5' = (alo*hp(x1*x4,nA)+ahi*hp(x3,nA))*hm(x2,nR)-x5
x6' = (alo*hp(x1*x4,nA)+ahi*hp(x2,nA))*hm(x3,nR)-x6

init x1=0,x2=0,x3=0,x4=0,x5=0,x6=0
params eM=1,a=5.0,nA=1.0,nR=4.0,alo=1.0,ahi=4.0
@total = 100
done
