# Supplementary material for: Analyzing fixed points of intracellular regulation networks with interrelated feedback topology
Source: BMC Syst Biol. 2012 Jun 6;6:57. doi: 10.1186/1752-0509-6-57 (PMC3771561; doi:10.1186/1752-0509-6-57)
Supplement: Addtional file 2 — Stemcellmodel-02. The file stemcellmodel-02.gp was used to create the circuit-characteristic c(κ) and fixed point sets F(κ) of the hematopoietic stem cell model (Figure 5) with bifurcation parameter μ=0.2 using the program gnuplot. [file 1752-0509-6-57-S2.gp]

#!/usr/bin/gnuplot
# File contains formulas for the circuit-characteristics of the hematopoietic 
# stem cell model and was used to plot Figure 5 (left) for mu=0.2 
# in the manuscript using gnuplot

eM=0.2;eN=eM;a=5.0;nA=1.0;nR=4.0;alo=1.0;ahi=4.0

hplus(x,m)=x**m/(1.0+x**m);
hminus(x,m)=1.0/(1.0+x**m)

r1=eN;
barx1=eN;

r4(x)=eM*hminus(x,nR);
barx4(x)=r4(x);

r3(x)=a*hplus(barx4(x),nA)*hminus(x,nR);
barx3(x)=r3(x);

r2(x)=a*hplus(barx1,nA)*hminus(barx3(x),nR);
cc(x)=r2(x)-x;

r5(x)=(alo*hplus(barx1*barx4(x),nA)+ahi*hplus(barx3(x),nA))*hminus(x,nR);
barx5(x)=r5(x);

r6(x)=(alo*hplus(barx1*barx4(x),nA)+ahi*hplus(x,nA))*hminus(barx3(x),nR);
barx6(x)=r6(x);

set xrange [0:2]
unset yrange

unset size
set size ratio 0.75

unset xlabel
unset xtics
unset multiplot

set term epslatex color size 8cm,12cm font ",4"
set output 'laslocc-02.tex'

set multiplot layout 5,1

unset arrow
set arrow 1 from first 0.808081,screen 0.05 to first 0.808081,screen 1 nohead lt 0
#set arrow 2 from first 1.21212,screen 0.05 to first 1.21212,screen 1 nohead lt 0
#set arrow 3 from first 1.65657,screen 0.05 to first 1.65657,screen 1 nohead lt 0


#
# plot 1
####

set lmargin at screen 0.15
set rmargin at screen 0.99

set bmargin at screen 0.85
set tmargin at screen 1

set xrange [0:2]
set yrange [0:2]
set ytics ('0' 0,'0.43' 0.431053)
#unset xtics
set ylabel '${\bar x}_3({\kappa}_1^2)$'
set arrow 2 from 0.808081,0.431053 to 0,0.431053 nohead lt 3 
#set arrow 4 from 1.21212,0.146482 to 0,0.146482 nohead lt 3
#set arrow 6 from 1.65657,0.0324515 to 0,0.0324515 nohead lt 3
#unset label 3

plot barx3(x) notitle;
set table 'laslo3-02.dat'
replot
unset table

#
# plot 2
####
set bmargin at screen 0.65
set tmargin at screen 0.8

set yrange [0:1];
set ytics ('0.14'0.140213)
set ylabel '${\bar x}_4({\kappa}_1^2)$';
#unset label 1
#unset label 2
unset arrow 2
#unset arrow 4
#unset arrow 6
set arrow 2 from 0.808081,0.140213 to 0,0.140213 nohead lt 3 
#set arrow 4 from 1.21212,0.101974 to 0,0.101974 nohead lt 3
#set arrow 6 from 1.65657,0.0586119 to 0,0.0586119 nohead lt 3

plot barx4(x) notitle;
set table 'laslo4-02.dat'
replot
unset table


#
# plot 3
####
set bmargin at screen 0.45
set tmargin at screen 0.6
set yrange [-1:1];
#set ytics ('0' 0,'3' 3,'0.44' 0.43501)
set ytics ('0'0)
set ylabel '$cc({\kappa}_1^2)$';
#unset label 1
#unset label 2
unset arrow 2
#unset arrow 4
#unset arrow 6

plot cc(x) notitle,0 notitle;
set table 'laslocc-02.dat'
replot
unset table

#
# plot 4
####
set bmargin at screen 0.25
set tmargin at screen 0.4

set yrange [0:3];
set ytics ('0.86' 0.863804)
set ylabel '${\bar x}_5({\kappa}_1^2)$';
#unset label 1
#unset label 2
#unset arrow 4
#unset arrow 5
#unset arrow 6
set arrow 2 from 0.808081,0.863804 to 0,0.863804 nohead lt 3 
#set arrow 4 from 1.21212,0.171866 to 0,0.171866 nohead lt 3
#set arrow 6 from 1.65657,0.0180756 to 0,0.0180756 nohead lt 3

plot barx5(x) notitle;
set table 'laslo5-02.dat'
replot
unset table

#
# plot 5
####
set xlabel '${\kappa}_1^2$';
set bmargin at screen 0.05
set tmargin at screen 0.2

set yrange [0:3];
set ytics ('1.75'1.75442)
set ylabel '${\bar x}_6({\kappa}_1^2)$'
set xtics ('0' 0,'0.81' 0.808081,'2'2);
#unset label 1
#unset label 2
unset arrow 2
#unset arrow 4
#unset arrow 6
set arrow 2 from 0.808081,1.75442 to 0,1.75442 nohead lt 3 
#set arrow 4 from 1.21212,2.22256 to 0,2.22256 nohead lt 3
#set arrow 6 from 1.65657,2.52277 to 0,2.52277 nohead lt 3
#set label 3 "0.215" at 0.225,15

plot barx6(x) notitle;
set table 'laslo6-02.dat'
replot
unset table

unset multiplot

set term x11
set output 
