# Supplementary material for: Analyzing fixed points of intracellular regulation networks with interrelated feedback topology
Source: BMC Syst Biol. 2012 Jun 6;6:57. doi: 10.1186/1752-0509-6-57 (PMC3771561; doi:10.1186/1752-0509-6-57)
Supplement: Addtional file 5 — Newton-2d. This python script was used to calculate the eigenvalues of the Jacobian matrix Jf(x¯) of the repressilator model at it’s fixed point using a Newton gradient search with random starting points. These eigenvalues were written into the file ‘eigenvalues.txt’. [file 1752-0509-6-57-S5.py]

#! /usr/bin/env python
import math
import cmath
import time
import random

#PROGRAM NEWTON.PY

#CALCULATES SOLUTIONS FOR CHARACTERISTIC EQUATION OF JACOBIAN MATRIX OF REPRESSILATOR

print 'Calculate solution for characteristic equation chi(lam,beta) as a function of beta'

#INPUT: NAME AND DESCRIPTION OF INPUT FILE OR INPUT VARIABLES
#OUTPUT: FILE 'eigenvalues.txt' CONTAINS VALUES OF BETA AND CORRESPONDING REAL PARTS AND COMPLEX PARTS OF EIGENVALUES LAMBDA   


# transformation string to float

def str_to_float(s):
    return float(s)

# entries of jacobian matrix

def jacobi(re,im,a,a0,barm,b):
	a = pow(1+re,3)-3*pow(im,2)*(1+re)
	c = pow(b+re,3)-3*pow(im,2)*(b+re)
	b = 3*pow(1+re,2)*im-pow(im,3)
	d = 3*pow(b+re,2)*im-pow(im,3)
	
	dadu = 3*pow(1+re,2)-3*pow(im,2)
	dcdu = 3*pow(b+re,2)-3*pow(im,2)
	dbdu = 6*(1+re)*im
	dddu = 6*(b+re)*im
	
	dadv = 6*(1+re)*im
	dcdv = 6*(b+re)*im
	dbdv = 3*pow(1+re,2)-3*pow(im,2)
	dddv = 3*pow(b+re,2)-3*pow(im,2)
	
	j11 = dadu*c + a*dcdu - dbdu*d - b*dddu
	j12 = dadv*c + a*dcdv - dbdv*d - b*dddv
	j21 = dadu*d + a*dddu + dbdu*c - b*dcdu
	j22 = dadv*d + a*dddv - dbdv*c - b*dcdv
			
	return j11,j12,j21,j22

# inverse of matrix

def inverse(j11,j12,j21,j22):
	det = j11*j22-j12*j21
#	print 'determinant', det
	if abs(det) < 1e-15:
		print 'PROBLEMS WITH INVERSE: ',det
	
	b11 = j22/det
	b22 = j11/det
	b12 = -j12/det
	b21 = -j21/det
	return b11,b12,b21,b22

# chi(lam,beta)

def chi(re,im,a,a0,barm,b):
	a = pow(1+re,3)-3*pow(im,2)*(1+re)
	c = pow(b+re,3)-3*pow(im,2)*(b+re)
	b = 3*pow(1+re,2)*im-pow(im,3)
	d = 3*pow(b+re,2)*im-pow(im,3)
	df = -2*a*barm/(pow(1+pow(barm,2),2))
	
	fre = a*c-b*d-pow(b,3)*pow(df,3)
	fim = a*d+b*c
#	print 'Re,Im= ',fre,fim
	return fre,fim

# newton step

def newton(b11,b12,b21,b22,re_init,im_init,fre_init,fim_init):
	re_next = re_init - (b11*fre_init + b12*fim_init)
	im_next = im_init - (b21*fre_init + b22*fim_init)
#	print 'Next values: ',re_next,im_next
	return re_next,im_next

# initialization of starting point for newton method

def init():
	rd = random.uniform(-10,10)
	if rd > 0:
		sign = 1.0
	else:
		sign = -1.0
	u_init = random.uniform(-0.5,0.5)
	v_init = random.uniform(-0.2,0.2)
#	print 'Initial guess: u= ',u_init,'v= ',v_init
	return u_init,v_init
	
	

# MAIN PROGRAM

params = ('a','a0','barm')

#specify parameters

a = 290.0
a0 = 10.0
barm = 12.0 # defined via x^3-a0*x^2+x-a-a0=0

paramvalues = [a,a0,barm]
print 'parameter values = [a,a0,barm] = ','%5.3f %5.3f %5.3f' % (paramvalues[0],paramvalues[1],paramvalues[2])

# specify range for beta
bmin = 0.001
bmax = 0.2
bnumber = 200.0
deltab = (bmax-bmin)/bnumber
print 'Parameter beta in range [', bmin,bmax,'] in', bnumber, 'steps'

bvector = []
for i in range(bnumber):
	bvector.append([])
	bvector[i] = bmin + i*deltab

#create file eigenvalues.txt
filename = str('eigenvalues.txt')
f = open(filename,'w')
g = open('test','w')
print >> f, '# Created by program newton-2d.py,', time.ctime()
print >> f, '# contains solutions of characteristic equation in dependence of parameter beta'
print >> f, '# parameter values = [a,a0,barm] = ','%5.3f %5.3f %5.3f' % (paramvalues[0],paramvalues[1],paramvalues[2])
print >> f, '# Interval for beta: ',bmin,bmax
print >> f, '# b','\t','re(lam)','\t','im(lam)','\t','value f1','\t','value f2'

print 'Newton search ...'

#counter = 0
#for b in bvector:
counter = 0
b = bvector[0]

for y in range (10):
	u_current,v_current = init()
	f1,f2 = chi(u_current,v_current,a,a0,barm,b)
	print 'initial guess: u_init,v_init = ',u_current,v_current
	print 'Inital guess: f(u_init,v_init) = ',f1,f2
	print >>g,'#beta: ',b
	i = 0

	while (i in range(len(bvector))):
		b = bvector[i]
		print 'b = ',b
		f1,f2=chi(u_current,v_current,a,a0,barm,b)
		while (((abs(f1) > 0.01) or (abs(f2) > 0.01)) and (counter < 5)):
#			print 'next Newton step...'
			j11,j12,j21,j22 = jacobi(u_current,v_current,a,a0,barm,b)
			inv11,inv12,inv21,inv22 = inverse(j11,j12,j21,j22)
			u_next,v_next = newton(inv11,inv12,inv21,inv22,u_current,v_current,f1,f2)
			print >>g,'elements of inverse:'
			print >>g,inv11,'\t',inv12,'\t',inv21,'\t',inv22
			print >>g,'f1,f2,u_current,v_current'
			print >>g,f1,'\t',f2,'\t',u_current,'\t',v_current
			u_current = u_next
			v_current = v_next
			f1,f2 = chi(u_current,v_current,a,a0,barm,b)
#			print 'f(u,v) = ',f1,f2
			if (((f1 > 10.0) or (f2 > 10.0))):
				m = 0
			while (((f1 > 10.0) or (f2 > 10.0)) and (m<5.0)):
#				print 'new guess:'
				u_current,v_current = init()
#				print 'u_init,v_init = ',u_current,v_current
				f1,f2 = chi(u_current,v_current,a,a0,barm,b)
#				print 'f(u,v) = ',f1,f2
				m = m+1
			
			counter = counter+1
		
#		print 'u_final,v_final = ',u_current,v_current
#		print 'f(u_final,v_final) = ',f1,f2	
		
		if ((abs(f1)<0.0001) and (abs(f2)<0.0001)):
			print 'values accepted for file: ',u_current,v_current,f1,f2
			print>>f,b,'\t',u_current,'\t',v_current,'\t',-v_current,'\t',f1,'\t',f2
			i=i+1
		else:
#			print 'Start with new guess'
			u_current,v_current=init()
		
print '... done' 

f.close()

print 'File eigenvalues.txt created.'
	
	
