# Supplementary material for: Analyzing fixed points of intracellular regulation networks with interrelated feedback topology
Source: BMC Syst Biol. 2012 Jun 6;6:57. doi: 10.1186/1752-0509-6-57 (PMC3771561; doi:10.1186/1752-0509-6-57)
Supplement: Addtional file 6 — Eigenvalues. This file contains the eigenvalues of the Jacobian matrix Jf(x¯) of the repressilator model at it’s fixed point and was created by running the program newton-2d.py. It was used to create Figure 7. [file 1752-0509-6-57-S6.txt]

# Created by program newton-2d.py, Tue Aug 31 13:46:41 2010
# contains solutions of characteristic equation in dependence of parameter beta
# parameter values = [a,a0,barm] = 290.000 10.000 12.000
# Interval for beta: 0.001 0.2
# b	re(lam)	im(lam)	value f1	value f2
0.001	0.0253482260103	-0.00889463130823	0.00889463130823	1.29882959104e-05	2.10287104833e-07
0.001995	0.0253482260103	-0.00889463130823	0.00889463130823	1.50525640307e-05	1.56555342213e-07
0.00299	0.0253482260103	-0.00889463130823	0.00889463130823	1.72918826136e-05	9.82671124329e-08
0.003985	0.0253482260103	-0.00889463130823	0.00889463130823	1.97126216173e-05	3.52566089845e-08
0.00498	0.0253482260103	-0.00889463130823	0.00889463130823	2.23211510002e-05	-3.26419746401e-08
0.005975	0.0253482260103	-0.00889463130823	0.00889463130823	2.51238407206e-05	-1.05594444949e-07
0.00697	0.0253482260103	-0.00889463130823	0.00889463130823	2.81270607369e-05	-1.8376660845e-07
0.007965	0.0253482260103	-0.00889463130823	0.00889463130823	3.13371810073e-05	-2.67324271652e-07
0.00896	0.0253482260103	-0.00889463130823	0.00889463130823	3.47605714903e-05	-3.56433241063e-07
0.009955	0.0253482260103	-0.00889463130823	0.00889463130823	3.84036021441e-05	-4.5125932319e-07
0.01095	0.0253482260103	-0.00889463130823	0.00889463130823	4.22726429271e-05	-5.51968324541e-07
0.011945	0.0253482260103	-0.00889463130823	0.00889463130823	4.63740637975e-05	-6.58726051626e-07
0.01294	0.0253482260103	-0.00889463130823	0.00889463130823	5.07142347138e-05	-7.71698310951e-07
0.013935	0.0253482260103	-0.00889463130823	0.00889463130823	5.52995256342e-05	-8.91050909026e-07
0.01493	0.0253482260103	-0.00889463130823	0.00889463130823	6.01363065171e-05	-1.01694965236e-06
0.015925	0.0253482260103	-0.00889463130823	0.00889463130823	6.52309473208e-05	-1.14956034745e-06
0.01692	0.0253482260103	-0.00889463130823	0.00889463130823	7.05898180036e-05	-1.28904880082e-06
0.017915	0.0253482260103	-0.00889463130823	0.00889463130823	7.62192885239e-05	-1.43558081897e-06
0.01891	0.0253482260103	-0.00889463130823	0.00889463130823	8.21257288399e-05	-1.58932220841e-06
0.019905	0.0253482260103	-0.00889463130823	0.00889463130823	8.83155089101e-05	-1.75043877565e-06
0.0209	0.0253482260103	-0.00889463130823	0.00889463130823	9.47949986927e-05	-1.91909632719e-06
0.021895	-0.0177457535929	0.0207691556354	-0.0207691556354	-1.11960986604e-05	9.70209301415e-05
0.02289	-0.0177457535929	0.0207691556354	-0.0207691556354	-1.23534926136e-05	9.69474253664e-05
0.023885	-0.0177457535929	0.0207691556354	-0.0207691556354	-1.34819659182e-05	9.68757573089e-05
0.02488	-0.0177457535929	0.0207691556354	-0.0207691556354	-1.4575924743e-05	9.68062812268e-05
0.025875	-0.0177457535929	0.0207691556354	-0.0207691556354	-1.5629775257e-05	9.67393523779e-05
0.02687	-0.0177457535929	0.0207691556354	-0.0207691556354	-1.66379236291e-05	9.66753260201e-05
0.027865	-0.0177457535929	0.0207691556354	-0.0207691556354	-1.75947760282e-05	9.66145574113e-05
0.02886	-0.0177457535929	0.0207691556354	-0.0207691556354	-1.84947386234e-05	9.65574018094e-05
0.029855	-0.0177457535929	0.0207691556354	-0.0207691556354	-1.93322175833e-05	9.65042144721e-05
0.03085	-0.0177457535929	0.0207691556354	-0.0207691556354	-2.01016190771e-05	9.64553506573e-05
0.031845	-0.0177457535929	0.0207691556354	-0.0207691556354	-2.07973492737e-05	9.6411165623e-05
0.03284	-0.0177457535929	0.0207691556354	-0.0207691556354	-2.14138143419e-05	9.63720146268e-05
0.033835	-0.0177457535929	0.0207691556354	-0.0207691556354	-2.19454204506e-05	9.63382529268e-05
0.03483	-0.0177457535929	0.0207691556354	-0.0207691556354	-2.23865737689e-05	9.63102357808e-05
0.035825	-0.0177457535929	0.0207691556354	-0.0207691556354	-2.27316804656e-05	9.62883184465e-05
0.03682	-0.0177457535929	0.0207691556354	-0.0207691556354	-2.29751467096e-05	9.6272856182e-05
0.037815	-0.0177457535929	0.0207691556354	-0.0207691556354	-2.311137867e-05	9.6264204245e-05
0.03881	-0.0177457535929	0.0207691556354	-0.0207691556354	-2.31347825155e-05	9.62627178933e-05
0.039805	-0.0177457535929	0.0207691556354	-0.0207691556354	-2.30397644151e-05	9.62687523849e-05
0.0408	-0.0177457535929	0.0207691556354	-0.0207691556354	-2.28207305378e-05	9.62826629776e-05
0.041795	-0.0177457535929	0.0207691556354	-0.0207691556354	-2.24720870525e-05	9.63048049293e-05
0.04279	-0.0177457535929	0.0207691556354	-0.0207691556354	-2.1988240128e-05	9.63355334978e-05
0.043785	-0.0177457535929	0.0207691556354	-0.0207691556354	-2.13635959334e-05	9.63752039409e-05
0.04478	-0.0177457535929	0.0207691556354	-0.0207691556354	-2.05925606375e-05	9.64241715166e-05
0.045775	-0.0177457535929	0.0207691556354	-0.0207691556354	-1.96695404093e-05	9.64827914826e-05
0.04677	-0.0177457535929	0.0207691556354	-0.0207691556354	-1.85889414176e-05	9.65514190969e-05
0.047765	-0.0177457535929	0.0207691556354	-0.0207691556354	-1.73451698315e-05	9.66304096173e-05
0.04876	-0.0177457535929	0.0207691556354	-0.0207691556354	-1.59326318198e-05	9.67201183017e-05
0.049755	-0.0177457535929	0.0207691556354	-0.0207691556354	-1.43457335515e-05	9.68209004078e-05
0.05075	-0.0177457535929	0.0207691556354	-0.0207691556354	-1.25788811954e-05	9.69331111936e-05
0.051745	-0.0177457535929	0.0207691556354	-0.0207691556354	-1.06264809206e-05	9.7057105917e-05
0.05274	-0.0177457535929	0.0207691556354	-0.0207691556354	-8.48293889589e-06	9.71932398357e-05
0.053735	-0.0177457535929	0.0207691556354	-0.0207691556354	-6.14266129023e-06	9.73418682077e-05
0.05473	-0.0177457535929	0.0207691556354	-0.0207691556354	-3.60005427256e-06	9.75033462907e-05
0.055725	-0.0177457535929	0.0207691556354	-0.0207691556354	-8.4952401179e-07	9.76780293427e-05
0.05672	-0.0177457535929	0.0207691556354	-0.0207691556354	2.11452332315e-06	9.78662726215e-05
0.057715	-0.0177457535929	0.0207691556354	-0.0207691556354	5.29768156335e-06	9.8068431385e-05
0.05871	-0.0177457535929	0.0207691556354	-0.0207691556354	8.70554453987e-06	9.8284860891e-05
0.059705	-0.0177457535929	0.0207691556354	-0.0207691556354	1.23437060838e-05	9.85159163973e-05
0.0607	-0.0177457535929	0.0207691556354	-0.0207691556354	1.62177600262e-05	9.87619531619e-05
0.061695	-0.0177457535929	0.0207691556354	-0.0207691556354	2.03333001981e-05	9.90233264426e-05
0.06269	-0.0177457535929	0.0207691556354	-0.0207691556354	2.46959204307e-05	9.93003914972e-05
0.063685	-0.0177457535929	0.0207691556354	-0.0207691556354	2.9311214555e-05	9.95935035837e-05
0.06468	-0.0177457535929	0.0207691556354	-0.0207691556354	3.41847764021e-05	9.99030179597e-05
0.065675	-0.0576082436906	0.0125301447095	-0.0125301447095	-3.41001580872e-06	1.66997585512e-05
0.06667	-0.0576082436906	0.0125301447095	-0.0125301447095	-3.61869904321e-06	1.6691430599e-05
0.067665	-0.0576082436906	0.0125301447095	-0.0125301447095	-3.78235519266e-06	1.66848995492e-05
0.06866	-0.0576082436906	0.0125301447095	-0.0125301447095	-3.89604018793e-06	1.66803627056e-05
0.069655	-0.0576082436906	0.0125301447095	-0.0125301447095	-3.9548099599e-06	1.66780173718e-05
0.07065	-0.0576082436906	0.0125301447095	-0.0125301447095	-3.95372043943e-06	1.66780608514e-05
0.071645	-0.0576082436906	0.0125301447095	-0.0125301447095	-3.8878275574e-06	1.66806904482e-05
0.07264	-0.0576082436906	0.0125301447095	-0.0125301447095	-3.75218724469e-06	1.66861034659e-05
0.073635	-0.0576082436906	0.0125301447095	-0.0125301447095	-3.54185543215e-06	1.66944972081e-05
0.07463	-0.0576082436906	0.0125301447095	-0.0125301447095	-3.25188805067e-06	1.67060689786e-05
0.075625	-0.0576082436906	0.0125301447095	-0.0125301447095	-2.87734103111e-06	1.67210160809e-05
0.07662	-0.0576082436906	0.0125301447095	-0.0125301447095	-2.41327030435e-06	1.67395358189e-05
0.077615	-0.0576082436906	0.0125301447095	-0.0125301447095	-1.85473180125e-06	1.67618254961e-05
0.07861	-0.0576082436906	0.0125301447095	-0.0125301447095	-1.19678145269e-06	1.67880824164e-05
0.079605	-0.0576082436906	0.0125301447095	-0.0125301447095	-4.3447518954e-07	1.68185038832e-05
0.0806	-0.0576082436906	0.0125301447095	-0.0125301447095	4.3713105733e-07	1.68532872004e-05
0.081595	-0.0576082436906	0.0125301447095	-0.0125301447095	1.42298135705e-06	1.68926296717e-05
0.08259	-0.0576082436906	0.0125301447095	-0.0125301447095	2.52801977874e-06	1.69367286006e-05
0.083585	-0.0576082436906	0.0125301447095	-0.0125301447095	3.75719039155e-06	1.69857812909e-05
0.08458	-0.0576082436906	0.0125301447095	-0.0125301447095	5.11543726458e-06	1.70399850464e-05
0.085575	-0.0576082436906	0.0125301447095	-0.0125301447095	6.60770446698e-06	1.70995371705e-05
0.08657	-0.0576082436906	0.0125301447095	-0.0125301447095	8.23893606787e-06	1.71646349672e-05
0.087565	-0.0576082436906	0.0125301447095	-0.0125301447095	1.00140761364e-05	1.723547574e-05
0.08856	-0.0576082436906	0.0125301447095	-0.0125301447095	1.19380687416e-05	1.73122567926e-05
0.089555	-0.0576082436906	0.0125301447095	-0.0125301447095	1.40158579528e-05	1.73951754287e-05
0.09055	-0.0576082436906	0.0125301447095	-0.0125301447095	1.62523878389e-05	1.7484428952e-05
0.091545	-0.0576082436906	0.0125301447095	-0.0125301447095	1.86526024692e-05	1.75802146662e-05
0.09254	-0.0576082436906	0.0125301447095	-0.0125301447095	2.12214459128e-05	1.76827298749e-05
0.093535	-0.0576082436906	0.0125301447095	-0.0125301447095	2.39638622387e-05	1.77921718819e-05
0.09453	-0.0576082436906	0.0125301447095	-0.0125301447095	2.68847955162e-05	1.79087379908e-05
0.095525	-0.0576082436906	0.0125301447095	-0.0125301447095	2.99891898143e-05	1.80326255054e-05
0.09652	-0.0576082436906	0.0125301447095	-0.0125301447095	3.32819892022e-05	1.81640317293e-05
0.097515	-0.0576082436906	0.0125301447095	-0.0125301447095	3.6768137749e-05	1.83031539661e-05
0.09851	-0.0576082436906	0.0125301447095	-0.0125301447095	4.04525795238e-05	1.84501895197e-05
0.099505	-0.0576082436906	0.0125301447095	-0.0125301447095	4.43402585958e-05	1.86053356936e-05
0.1005	-0.0576082436906	0.0125301447095	-0.0125301447095	4.84361190341e-05	1.87687897915e-05
0.101495	-0.0576082436906	0.0125301447095	-0.0125301447095	5.27451049078e-05	1.89407491172e-05
0.10249	-0.0576082436906	0.0125301447095	-0.0125301447095	5.72721602861e-05	1.91214109743e-05
0.103485	-0.0576082436906	0.0125301447095	-0.0125301447095	6.20222292381e-05	1.93109726665e-05
0.10448	-0.0576082436906	0.0125301447095	-0.0125301447095	6.70002558328e-05	1.95096314975e-05
0.105475	-0.0576082436906	0.0125301447095	-0.0125301447095	7.22111841395e-05	1.9717584771e-05
0.10647	-0.0576082436906	0.0125301447095	-0.0125301447095	7.76599582273e-05	1.99350297907e-05
0.107465	-0.0576082436906	0.0125301447095	-0.0125301447095	8.33515221652e-05	2.01621638602e-05
0.10846	-0.0576082436906	0.0125301447095	-0.0125301447095	8.92908200225e-05	2.03991842832e-05
0.109455	-0.0576082436906	0.0125301447095	-0.0125301447095	9.54827958683e-05	2.06462883634e-05
0.11045	-0.067333486138	0.00688122330245	-0.00688122330245	5.91526431889e-05	4.18910592222e-05
0.111445	-0.067333486138	0.00688122330245	-0.00688122330245	6.36439861134e-05	4.19904851805e-05
0.11244	-0.067333486138	0.00688122330245	-0.00688122330245	6.83478773199e-05	4.20946163721e-05
0.113435	-0.067333486138	0.00688122330245	-0.00688122330245	7.32691111472e-05	4.22035589306e-05
0.11443	-0.067333486138	0.00688122330245	-0.00688122330245	7.8412481934e-05	4.23174189894e-05
0.115425	-0.067333486138	0.00688122330245	-0.00688122330245	8.37827840191e-05	4.24363026818e-05
0.11642	-0.067333486138	0.00688122330245	-0.00688122330245	8.93848117413e-05	4.25603161415e-05
0.117415	-0.067333486138	0.00688122330245	-0.00688122330245	9.52233594392e-05	4.26895655018e-05
0.11841	-0.0763652131214	0.0279401311089	-0.0279401311089	-1.75537550477e-05	-1.7296666687e-05
0.119405	-0.0763652131214	0.0279401311089	-0.0279401311089	-1.51394958801e-05	-1.70770351575e-05
0.1204	-0.0763652131214	0.0279401311089	-0.0279401311089	-1.25243392303e-05	-1.68391274537e-05
0.121395	-0.0763652131214	0.0279401311089	-0.0279401311089	-9.7036407215e-06	-1.65825210644e-05
0.12239	-0.0763652131214	0.0279401311089	-0.0279401311089	-6.67275597662e-06	-1.63067934784e-05
0.123385	-0.0763652131214	0.0279401311089	-0.0279401311089	-3.42704061872e-06	-1.60115221844e-05
0.12438	-0.0763652131214	0.0279401311089	-0.0279401311089	3.8149729146e-08	-1.56962846713e-05
0.125375	-0.0763652131214	0.0279401311089	-0.0279401311089	3.72745944395e-06	-1.53606584277e-05
0.12637	-0.0763652131214	0.0279401311089	-0.0279401311089	7.64553290267e-06	-1.50042209424e-05
0.127365	-0.0763652131214	0.0279401311089	-0.0279401311089	1.17970144822e-05	-1.46265497043e-05
0.12836	-0.0763652131214	0.0279401311089	-0.0279401311089	1.61865485597e-05	-1.4227222202e-05
0.129355	-0.0763652131214	0.0279401311089	-0.0279401311089	2.08187795119e-05	-1.38058159244e-05
0.13035	-0.0763652131214	0.0279401311089	-0.0279401311089	2.56983517158e-05	-1.33619083601e-05
0.131345	-0.0763652131214	0.0279401311089	-0.0279401311089	3.08299095485e-05	-1.28950769981e-05
0.13234	-0.0763652131214	0.0279401311089	-0.0279401311089	3.62180973869e-05	-1.2404899327e-05
0.133335	-0.0763652131214	0.0279401311089	-0.0279401311089	4.18675596079e-05	-1.18909528356e-05
0.13433	-0.0763652131214	0.0279401311089	-0.0279401311089	4.77829405885e-05	-1.13528150127e-05
0.135325	-0.0763652131214	0.0279401311089	-0.0279401311089	5.39688847057e-05	-1.0790063347e-05
0.13632	-0.0763652131214	0.0279401311089	-0.0279401311089	6.04300363365e-05	-1.02022753274e-05
0.137315	-0.0763652131214	0.0279401311089	-0.0279401311089	6.71710398578e-05	-9.58902844251e-06
0.13831	-0.0763652131214	0.0279401311089	-0.0279401311089	7.41965396465e-05	-8.9499001812e-06
0.139305	-0.0763652131214	0.0279401311089	-0.0279401311089	8.15111800797e-05	-8.2844680322e-06
0.1403	-0.0763652131214	0.0279401311089	-0.0279401311089	8.91196055342e-05	-7.59230948429e-06
0.141295	-0.0763652131214	0.0279401311089	-0.0279401311089	9.70264603871e-05	-6.87300202623e-06
0.14229	-0.150773049123	-0.00193066986825	0.00193066986825	-8.96626809783e-07	-8.5161724528e-05
0.143285	-0.150773049123	-0.00193066986825	0.00193066986825	-7.86711838632e-07	-8.51624741949e-05
0.14428	-0.150773049123	-0.00193066986825	0.00193066986825	-7.04038345543e-07	-8.51630380634e-05
0.145275	-0.150773049123	-0.00193066986825	0.00193066986825	-6.44986526451e-07	-8.51634408219e-05
0.14627	-0.150773049123	-0.00193066986825	0.00193066986825	-6.05936577288e-07	-8.51637071592e-05
0.147265	-0.150773049123	-0.00193066986825	0.00193066986825	-5.83268693985e-07	-8.51638617638e-05
0.14826	-0.150773049123	-0.00193066986825	0.00193066986825	-5.73363072476e-07	-8.51639293244e-05
0.149255	-0.150773049123	-0.00193066986825	0.00193066986825	-5.72599908693e-07	-8.51639345295e-05
0.15025	-0.150773049123	-0.00193066986825	0.00193066986825	-5.77359398568e-07	-8.51639020677e-05
0.151245	-0.150773049123	-0.00193066986825	0.00193066986825	-5.84021738035e-07	-8.51638566277e-05
0.15224	-0.150773049123	-0.00193066986825	0.00193066986825	-5.88967123024e-07	-8.51638228981e-05
0.153235	-0.150773049123	-0.00193066986825	0.00193066986825	-5.8857574947e-07	-8.51638255674e-05
0.15423	-0.150773049123	-0.00193066986825	0.00193066986825	-5.79227813304e-07	-8.51638893243e-05
0.155225	-0.150773049123	-0.00193066986825	0.00193066986825	-5.57303510458e-07	-8.51640388574e-05
0.15622	-0.150773049123	-0.00193066986825	0.00193066986825	-5.19183036866e-07	-8.51642988553e-05
0.157215	-0.150773049123	-0.00193066986825	0.00193066986825	-4.6124658846e-07	-8.51646940065e-05
0.15821	-0.150773049123	-0.00193066986825	0.00193066986825	-3.79874361173e-07	-8.51652489998e-05
0.159205	-0.150773049123	-0.00193066986825	0.00193066986825	-2.71446550936e-07	-8.51659885236e-05
0.1602	-0.150773049123	-0.00193066986825	0.00193066986825	-1.32343353682e-07	-8.51669372666e-05
0.161195	-0.150773049123	-0.00193066986825	0.00193066986825	4.10550346559e-08	-8.51681199175e-05
0.16219	-0.150773049123	-0.00193066986825	0.00193066986825	2.52368418146e-07	-8.51695611648e-05
0.163185	-0.150773049123	-0.00193066986825	0.00193066986825	5.05216600855e-07	-8.5171285697e-05
0.16418	-0.150773049123	-0.00193066986825	0.00193066986825	8.0321938685e-07	-8.51733182029e-05
0.165175	-0.150773049123	-0.00193066986825	0.00193066986825	1.1499965802e-06	-8.51756833711e-05
0.16617	-0.150773049123	-0.00193066986825	0.00193066986825	1.54916798497e-06	-8.517840589e-05
0.167165	-0.150773049123	-0.00193066986825	0.00193066986825	2.00435340523e-06	-8.51815104484e-05
0.16816	-0.150773049123	-0.00193066986825	0.00193066986825	2.51917264505e-06	-8.51850217349e-05
0.169155	-0.150773049123	-0.00193066986825	0.00193066986825	3.09724550849e-06	-8.5188964438e-05
0.17015	-0.150773049123	-0.00193066986825	0.00193066986825	3.74219179963e-06	-8.51933632463e-05
0.171145	-0.150773049123	-0.00193066986825	0.00193066986825	4.45763132252e-06	-8.51982428485e-05
0.17214	-0.150773049123	-0.00193066986825	0.00193066986825	5.24718388124e-06	-8.52036279332e-05
0.173135	-0.150773049123	-0.00193066986825	0.00193066986825	6.11446927986e-06	-8.52095431889e-05
0.17413	-0.150773049123	-0.00193066986825	0.00193066986825	7.06310732243e-06	-8.52160133043e-05
0.175125	-0.150773049123	-0.00193066986825	0.00193066986825	8.09671781304e-06	-8.5223062968e-05
0.17612	-0.150773049123	-0.00193066986825	0.00193066986825	9.21892055574e-06	-8.52307168686e-05
0.177115	-0.150773049123	-0.00193066986825	0.00193066986825	1.04333353546e-05	-8.52389996947e-05
0.17811	-0.150773049123	-0.00193066986825	0.00193066986825	1.17435820137e-05	-8.52479361348e-05
0.179105	-0.150773049123	-0.00193066986825	0.00193066986825	1.31532803371e-05	-8.52575508777e-05
0.1801	-0.150773049123	-0.00193066986825	0.00193066986825	1.46660501289e-05	-8.52678686119e-05
0.181095	-0.150773049123	-0.00193066986825	0.00193066986825	1.62855111931e-05	-8.5278914026e-05
0.18209	-0.150773049123	-0.00193066986825	0.00193066986825	1.80152833338e-05	-8.52907118086e-05
0.183085	-0.150773049123	-0.00193066986825	0.00193066986825	1.98589863551e-05	-8.53032866483e-05
0.18408	-0.150773049123	-0.00193066986825	0.00193066986825	2.1820240061e-05	-8.53166632337e-05
0.185075	-0.150773049123	-0.00193066986825	0.00193066986825	2.39026642556e-05	-8.53308662535e-05
0.18607	-0.150773049123	-0.00193066986825	0.00193066986825	2.6109878743e-05	-8.53459203962e-05
0.187065	-0.150773049123	-0.00193066986825	0.00193066986825	2.84455033272e-05	-8.53618503505e-05
0.18806	-0.150773049123	-0.00193066986825	0.00193066986825	3.09131578123e-05	-8.53786808049e-05
0.189055	-0.150773049123	-0.00193066986825	0.00193066986825	3.35164620024e-05	-8.5396436448e-05
0.19005	-0.150773049123	-0.00193066986825	0.00193066986825	3.62590357016e-05	-8.54151419685e-05
0.191045	-0.150773049123	-0.00193066986825	0.00193066986825	3.91444987138e-05	-8.5434822055e-05
0.19204	-0.150773049123	-0.00193066986825	0.00193066986825	4.21764708433e-05	-8.54555013961e-05
0.193035	-0.150773049123	-0.00193066986825	0.00193066986825	4.5358571894e-05	-8.54772046803e-05
0.19403	-0.150773049123	-0.00193066986825	0.00193066986825	4.869442167e-05	-8.54999565963e-05
0.195025	-0.150773049123	-0.00193066986825	0.00193066986825	5.21876399753e-05	-8.55237818327e-05
0.19602	-0.150773049123	-0.00193066986825	0.00193066986825	5.58418466141e-05	-8.5548705078e-05
0.197015	-0.150773049123	-0.00193066986825	0.00193066986825	5.96606613905e-05	-8.5574751021e-05
0.19801	-0.150773049123	-0.00193066986825	0.00193066986825	6.36477041084e-05	-8.56019443502e-05
0.199005	-0.150773049123	-0.00193066986825	0.00193066986825	6.7806594572e-05	-8.56303097541e-05
0.001	0.00729812489489	-0.0131246539096	0.0131246539096	-5.38336107128e-06	-4.04204265707e-05
0.001995	0.00729812489489	-0.0131246539096	0.0131246539096	-5.67246632814e-06	-4.0409120707e-05
0.00299	0.00729812489489	-0.0131246539096	0.0131246539096	-5.90518029674e-06	-4.04000201031e-05
0.003985	0.00729812489489	-0.0131246539096	0.0131246539096	-6.07546525218e-06	-4.03933608728e-05
0.00498	0.00729812489489	-0.0131246539096	0.0131246539096	-6.17728346952e-06	-4.03893791296e-05
0.005975	0.00729812489489	-0.0131246539096	0.0131246539096	-6.20459722384e-06	-4.03883109872e-05
0.00697	0.00729812489489	-0.0131246539096	0.0131246539096	-6.15136879022e-06	-4.03903925592e-05
0.007965	0.00729812489489	-0.0131246539096	0.0131246539096	-6.01156044373e-06	-4.03958599593e-05
0.00896	0.00729812489489	-0.0131246539096	0.0131246539096	-5.77913445944e-06	-4.04049493011e-05
0.009955	0.00729812489489	-0.0131246539096	0.0131246539096	-5.44805311244e-06	-4.04178966983e-05
0.01095	0.00729812489489	-0.0131246539096	0.0131246539096	-5.0122786778e-06	-4.04349382646e-05
0.011945	0.00729812489489	-0.0131246539096	0.0131246539096	-4.46577343059e-06	-4.04563101134e-05
0.01294	0.00729812489489	-0.0131246539096	0.0131246539096	-3.80249964589e-06	-4.04822483586e-05
0.013935	0.00729812489489	-0.0131246539096	0.0131246539096	-3.01641959878e-06	-4.05129891137e-05
0.01493	0.00729812489489	-0.0131246539096	0.0131246539096	-2.10149556432e-06	-4.05487684923e-05
0.015925	0.00729812489489	-0.0131246539096	0.0131246539096	-1.0516898176e-06	-4.05898226082e-05
0.01692	0.00729812489489	-0.0131246539096	0.0131246539096	1.39035366304e-07	-4.0636387575e-05
0.017915	0.00729812489489	-0.0131246539096	0.0131246539096	1.47671771233e-06	-4.06886995063e-05
0.01891	0.00729812489489	-0.0131246539096	0.0131246539096	2.96739494539e-06	-4.07469945157e-05
0.019905	0.00729812489489	-0.0131246539096	0.0131246539096	4.61710479041e-06	-4.08115087169e-05
0.0209	0.00729812489489	-0.0131246539096	0.0131246539096	6.43188497232e-06	-4.08824782235e-05
0.021895	0.00729812489489	-0.0131246539096	0.0131246539096	8.41777321604e-06	-4.09601391492e-05
0.02289	0.00729812489489	-0.0131246539096	0.0131246539096	1.05808072465e-05	-4.10447276077e-05
0.023885	0.00729812489489	-0.0131246539096	0.0131246539096	1.29270247886e-05	-4.11364797125e-05
0.02488	0.00729812489489	-0.0131246539096	0.0131246539096	1.54624635673e-05	-4.12356315773e-05
0.025875	0.00729812489489	-0.0131246539096	0.0131246539096	1.81931613075e-05	-4.13424193157e-05
0.02687	0.00729812489489	-0.0131246539096	0.0131246539096	2.11251557342e-05	-4.14570790415e-05
0.027865	0.00729812489489	-0.0131246539096	0.0131246539096	2.42644845722e-05	-4.15798468681e-05
0.02886	0.00729812489489	-0.0131246539096	0.0131246539096	2.76171855465e-05	-4.17109589094e-05
0.029855	0.00729812489489	-0.0131246539096	0.0131246539096	3.1189296382e-05	-4.18506512788e-05
0.03085	0.00729812489489	-0.0131246539096	0.0131246539096	3.49868548036e-05	-4.19991600902e-05
0.031845	0.00729812489489	-0.0131246539096	0.0131246539096	3.90158985363e-05	-4.2156721457e-05
0.03284	0.00729812489489	-0.0131246539096	0.0131246539096	4.32824653049e-05	-4.23235714929e-05
0.033835	0.00729812489489	-0.0131246539096	0.0131246539096	4.77925928345e-05	-4.24999463117e-05
0.03483	0.00729812489489	-0.0131246539096	0.0131246539096	5.25523188499e-05	-4.26860820269e-05
0.035825	0.00729812489489	-0.0131246539096	0.0131246539096	5.75676810761e-05	-4.28822147521e-05
0.03682	0.00729812489489	-0.0131246539096	0.0131246539096	6.28447172379e-05	-4.30885806011e-05
0.037815	0.00729812489489	-0.0131246539096	0.0131246539096	6.83894650603e-05	-4.33054156874e-05
0.03881	0.00729812489489	-0.0131246539096	0.0131246539096	7.42079622683e-05	-4.35329561247e-05
0.039805	0.00729812489489	-0.0131246539096	0.0131246539096	8.03062465867e-05	-4.37714380267e-05
0.0408	0.00729812489489	-0.0131246539096	0.0131246539096	8.66903557405e-05	-4.4021097507e-05
0.041795	0.00729812489489	-0.0131246539096	0.0131246539096	9.33663274546e-05	-4.42821706791e-05
0.04279	-0.0976850198586	0.022746427273	-0.022746427273	-6.48943374938e-05	7.57598185507e-05
0.043785	-0.0976850198586	0.022746427273	-0.022746427273	-5.95499823228e-05	7.61646817922e-05
0.04478	-0.0976850198586	0.022746427273	-0.022746427273	-5.44403914637e-05	7.65517603923e-05
0.045775	-0.0976850198586	0.022746427273	-0.022746427273	-4.95612311428e-05	7.69213826573e-05
0.04677	-0.0976850198586	0.022746427273	-0.022746427273	-4.49081675862e-05	7.72738768936e-05
0.047765	-0.0976850198586	0.022746427273	-0.022746427273	-4.04768670203e-05	7.76095714075e-05
0.04876	-0.0976850198586	0.022746427273	-0.022746427273	-3.62629956713e-05	7.79287945053e-05
0.049755	-0.0976850198586	0.022746427273	-0.022746427273	-3.22622197655e-05	7.82318744934e-05
0.05075	-0.0976850198586	0.022746427273	-0.022746427273	-2.84702055292e-05	7.85191396782e-05
0.051745	-0.0976850198586	0.022746427273	-0.022746427273	-2.48826191886e-05	7.87909183659e-05
0.05274	-0.0976850198586	0.022746427273	-0.022746427273	-2.149512697e-05	7.90475388629e-05
0.053735	-0.0976850198586	0.022746427273	-0.022746427273	-1.83033950996e-05	7.92893294755e-05
0.05473	-0.0976850198586	0.022746427273	-0.022746427273	-1.53030898038e-05	7.95166185102e-05
0.055725	-0.0976850198586	0.022746427273	-0.022746427273	-1.24898773087e-05	7.97297342731e-05
0.05672	-0.0976850198586	0.022746427273	-0.022746427273	-9.85942384074e-06	7.99290050708e-05
0.057715	-0.0976850198586	0.022746427273	-0.022746427273	-7.40739562608e-06	8.01147592094e-05
0.05871	-0.0976850198586	0.022746427273	-0.022746427273	-5.129458891e-06	8.02873249953e-05
0.059705	-0.0976850198586	0.022746427273	-0.022746427273	-3.02127986179e-06	8.0447030735e-05
0.0607	-0.0976850198586	0.022746427273	-0.022746427273	-1.07852476469e-06	8.05942047346e-05
0.061695	-0.0976850198586	0.022746427273	-0.022746427273	7.03140174013e-07	8.07291753006e-05
0.06269	-0.0976850198586	0.022746427273	-0.022746427273	2.32804872806e-06	8.08522707393e-05
0.063685	-0.0976850198586	0.022746427273	-0.022746427273	3.80053467119e-06	8.0963819357e-05
0.06468	-0.0976850198586	0.022746427273	-0.022746427273	5.12493177713e-06	8.10641494602e-05
0.065675	-0.0976850198586	0.022746427273	-0.022746427273	6.30557381961e-06	8.1153589355e-05
0.06667	-0.0976850198586	0.022746427273	-0.022746427273	7.34679457237e-06	8.12324673479e-05
0.067665	-0.0976850198586	0.022746427273	-0.022746427273	8.25292780914e-06	8.13011117451e-05
0.06866	-0.0976850198586	0.022746427273	-0.022746427273	9.02830730366e-06	8.13598508531e-05
0.069655	-0.0976850198586	0.022746427273	-0.022746427273	9.67726682966e-06	8.14090129782e-05
0.07065	-0.0976850198586	0.022746427273	-0.022746427273	1.02041401609e-05	8.14489264266e-05
0.071645	-0.0976850198586	0.022746427273	-0.022746427273	1.0613261071e-05	8.14799195049e-05
0.07264	-0.0976850198586	0.022746427273	-0.022746427273	1.09089633339e-05	8.15023205192e-05
0.073635	-0.0976850198586	0.022746427273	-0.022746427273	1.10955807231e-05	8.15164577759e-05
0.07463	-0.0976850198586	0.022746427273	-0.022746427273	1.11774470125e-05	8.15226595814e-05
0.075625	-0.0976850198586	0.022746427273	-0.022746427273	1.11588959758e-05	8.1521254242e-05
0.07662	-0.0976850198586	0.022746427273	-0.022746427273	1.10442613867e-05	8.15125700641e-05
0.077615	-0.0976850198586	0.022746427273	-0.022746427273	1.08378770189e-05	8.14969353539e-05
0.07861	-0.0976850198586	0.022746427273	-0.022746427273	1.05440766462e-05	8.14746784178e-05
0.079605	-0.0976850198586	0.022746427273	-0.022746427273	1.01671940424e-05	8.14461275623e-05
0.0806	-0.0976850198586	0.022746427273	-0.022746427273	9.71156298104e-06	8.14116110935e-05
0.081595	-0.0976850198586	0.022746427273	-0.022746427273	9.181517236e-06	8.13714573178e-05
0.08259	-0.0976850198586	0.022746427273	-0.022746427273	8.58139058097e-06	8.13259945417e-05
0.083585	-0.0976850198586	0.022746427273	-0.022746427273	7.9155167897e-06	8.12755510713e-05
0.08458	-0.0976850198586	0.022746427273	-0.022746427273	7.1882296359e-06	8.12204552132e-05
0.085575	-0.0976850198586	0.022746427273	-0.022746427273	6.40386289333e-06	8.11610352735e-05
0.08657	-0.0976850198586	0.022746427273	-0.022746427273	5.5667503357e-06	8.10976195586e-05
0.087565	-0.0976850198586	0.022746427273	-0.022746427273	4.68122573675e-06	8.10305363749e-05
0.08856	-0.0976850198586	0.022746427273	-0.022746427273	3.75162287022e-06	8.09601140288e-05
0.089555	-0.0976850198586	0.022746427273	-0.022746427273	2.78227550984e-06	8.08866808265e-05
0.09055	-0.0976850198586	0.022746427273	-0.022746427273	1.77751742935e-06	8.08105650744e-05
0.091545	-0.0976850198586	0.022746427273	-0.022746427273	7.41682402466e-07	8.07320950788e-05
0.09254	-0.0976850198586	0.022746427273	-0.022746427273	-3.20895797064e-07	8.06515991461e-05
0.093535	-0.0976850198586	0.022746427273	-0.022746427273	-1.40588339551e-06	8.05694055826e-05
0.09453	-0.0976850198586	0.022746427273	-0.022746427273	-2.50894661914e-06	8.04858426946e-05
0.095525	-0.0976850198586	0.022746427273	-0.022746427273	-3.62575169421e-06	8.04012387886e-05
0.09652	-0.0976850198586	0.022746427273	-0.022746427273	-4.75196484701e-06	8.03159221707e-05
0.097515	-0.0976850198586	0.022746427273	-0.022746427273	-5.88325230378e-06	8.02302211475e-05
0.09851	-0.0976850198586	0.022746427273	-0.022746427273	-7.01528029081e-06	8.01444640251e-05
0.099505	-0.0976850198586	0.022746427273	-0.022746427273	-8.14371503434e-06	8.005897911e-05
0.1005	-0.0976850198586	0.022746427273	-0.022746427273	-9.26422276066e-06	7.99740947085e-05
0.101495	-0.0976850198586	0.022746427273	-0.022746427273	-1.0372469696e-05	7.98901391269e-05
0.10249	-0.0976850198586	0.022746427273	-0.022746427273	-1.14641220667e-05	7.98074406716e-05
0.103485	-0.0976850198586	0.022746427273	-0.022746427273	-1.2534846099e-05	7.97263276488e-05
0.10448	-0.0976850198586	0.022746427273	-0.022746427273	-1.35803080191e-05	7.96471283651e-05
0.105475	-0.0976850198586	0.022746427273	-0.022746427273	-1.45961740533e-05	7.95701711266e-05
0.10647	-0.0976850198586	0.022746427273	-0.022746427273	-1.55781104279e-05	7.94957842397e-05
0.107465	-0.0976850198586	0.022746427273	-0.022746427273	-1.65217833692e-05	7.94242960107e-05
0.10846	-0.0976850198586	0.022746427273	-0.022746427273	-1.74228591033e-05	7.93560347461e-05
0.109455	-0.0976850198586	0.022746427273	-0.022746427273	-1.82770038567e-05	7.92913287521e-05
0.11045	-0.0976850198586	0.022746427273	-0.022746427273	-1.90798838555e-05	7.92305063351e-05
0.111445	-0.0976850198586	0.022746427273	-0.022746427273	-1.9827165326e-05	7.91738958014e-05
0.11244	-0.0976850198586	0.022746427273	-0.022746427273	-2.05145144944e-05	7.91218254574e-05
0.113435	-0.0976850198586	0.022746427273	-0.022746427273	-2.11375975872e-05	7.90746236094e-05
0.11443	-0.0976850198586	0.022746427273	-0.022746427273	-2.16920808304e-05	7.90326185637e-05
0.115425	-0.0976850198586	0.022746427273	-0.022746427273	-2.21736304504e-05	7.89961386266e-05
0.11642	-0.0976850198586	0.022746427273	-0.022746427273	-2.25779126735e-05	7.89655121046e-05
0.117415	-0.0976850198586	0.022746427273	-0.022746427273	-2.29005937258e-05	7.89410673039e-05
0.11841	-0.0976850198586	0.022746427273	-0.022746427273	-2.31373398338e-05	7.8923132531e-05
0.119405	-0.0976850198586	0.022746427273	-0.022746427273	-2.32838172236e-05	7.8912036092e-05
0.1204	-0.0976850198586	0.022746427273	-0.022746427273	-2.33356921215e-05	7.89081062935e-05
0.121395	-0.0976850198586	0.022746427273	-0.022746427273	-2.32886307538e-05	7.89116714416e-05
0.12239	-0.0976850198586	0.022746427273	-0.022746427273	-2.31382993467e-05	7.89230598428e-05
0.123385	-0.0976850198586	0.022746427273	-0.022746427273	-2.28803641265e-05	7.89425998034e-05
0.12438	-0.0976850198586	0.022746427273	-0.022746427273	-2.25104913195e-05	7.89706196297e-05
0.125375	-0.0976850198586	0.022746427273	-0.022746427273	-2.2024347152e-05	7.9007447628e-05
0.12637	-0.0976850198586	0.022746427273	-0.022746427273	-2.14175978501e-05	7.90534121048e-05
0.127365	-0.0976850198586	0.022746427273	-0.022746427273	-2.06859096403e-05	7.91088413663e-05
0.12836	-0.0976850198586	0.022746427273	-0.022746427273	-1.98249487487e-05	7.91740637189e-05
0.129355	-0.0976850198586	0.022746427273	-0.022746427273	-1.88303814015e-05	7.92494074689e-05
0.13035	-0.0976850198586	0.022746427273	-0.022746427273	-1.76978738252e-05	7.93352009227e-05
0.131345	-0.0976850198586	0.022746427273	-0.022746427273	-1.64230922459e-05	7.94317723866e-05
0.13234	-0.0976850198586	0.022746427273	-0.022746427273	-1.50017028899e-05	7.95394501669e-05
0.133335	-0.0976850198586	0.022746427273	-0.022746427273	-1.34293719835e-05	7.96585625701e-05
0.13433	-0.0976850198586	0.022746427273	-0.022746427273	-1.17017657529e-05	7.97894379023e-05
0.135325	-0.0976850198586	0.022746427273	-0.022746427273	-9.81455042448e-06	7.993240447e-05
0.13632	-0.0976850198586	0.022746427273	-0.022746427273	-7.76339222439e-06	8.00877905795e-05
0.137315	-0.0976850198586	0.022746427273	-0.022746427273	-5.54395737894e-06	8.02559245371e-05
0.13831	-0.0976850198586	0.022746427273	-0.022746427273	-3.1519121144e-06	8.04371346492e-05
0.139305	-0.0976850198586	0.022746427273	-0.022746427273	-5.82922657027e-07	8.06317492221e-05
0.1403	-0.0976850198586	0.022746427273	-0.022746427273	2.1673447669e-06	8.08400965622e-05
0.141295	-0.0976850198586	0.022746427273	-0.022746427273	5.10322393113e-06	8.10625049757e-05
0.14229	-0.0976850198586	0.022746427273	-0.022746427273	8.22904860938e-06	8.12993027691e-05
0.143285	-0.0976850198586	0.022746427273	-0.022746427273	1.15491525754e-05	8.15508182487e-05
0.14428	-0.0976850198586	0.022746427273	-0.022746427273	1.50678696029e-05	8.18173797208e-05
0.145275	-0.0976850198586	0.022746427273	-0.022746427273	1.87895334656e-05	8.20993154917e-05
0.14627	-0.0976850198586	0.022746427273	-0.022746427273	2.27184779373e-05	8.23969538678e-05
0.147265	-0.0976850198586	0.022746427273	-0.022746427273	2.68590367917e-05	8.27106231555e-05
0.14826	-0.0976850198586	0.022746427273	-0.022746427273	3.12155438025e-05	8.3040651661e-05
0.149255	-0.0976850198586	0.022746427273	-0.022746427273	3.57923327435e-05	8.33873676907e-05
0.15025	-0.0976850198586	0.022746427273	-0.022746427273	4.05937373884e-05	8.3751099551e-05
0.151245	-0.0976850198586	0.022746427273	-0.022746427273	4.56240915109e-05	8.41321755481e-05
0.15224	-0.0976850198586	0.022746427273	-0.022746427273	5.08877288848e-05	8.45309239885e-05
0.153235	-0.0976850198586	0.022746427273	-0.022746427273	5.63889832837e-05	8.49476731785e-05
0.15423	-0.0976850198586	0.022746427273	-0.022746427273	6.21321884815e-05	8.53827514243e-05
0.155225	-0.0976850198586	0.022746427273	-0.022746427273	6.81216782519e-05	8.58364870324e-05
0.15622	-0.0976850198586	0.022746427273	-0.022746427273	7.43617863685e-05	8.63092083091e-05
0.157215	-0.0976850198586	0.022746427273	-0.022746427273	8.08568466052e-05	8.68012435607e-05
0.15821	-0.0976850198586	0.022746427273	-0.022746427273	8.76111927357e-05	8.73129210935e-05
0.159205	-0.0976850198586	0.022746427273	-0.022746427273	9.46291585336e-05	8.7844569214e-05
0.1602	-0.0960845429054	0.0322102651813	-0.0322102651813	4.74822873643e-05	1.41027427005e-06
0.161195	-0.0960845429054	0.0322102651813	-0.0322102651813	5.43726529734e-05	2.14937511698e-06
0.16219	-0.0960845429054	0.0322102651813	-0.0322102651813	6.15475787078e-05	2.91899954444e-06
0.163185	-0.0960845429054	0.0322102651813	-0.0322102651813	6.90114131367e-05	3.71961400537e-06
0.16418	-0.0960845429054	0.0322102651813	-0.0322102651813	7.67685048291e-05	4.55168495266e-06
0.165175	-0.0960845429054	0.0322102651813	-0.0322102651813	8.48232023543e-05	5.41567883924e-06
0.16617	-0.0960845429054	0.0322102651813	-0.0322102651813	9.31798542813e-05	6.31206211803e-06
0.167165	-0.117798578046	0.0382912491282	-0.0382912491282	-6.94047582333e-05	1.6499998036e-05
0.16816	-0.117798578046	0.0382912491282	-0.0382912491282	-6.73255274976e-05	1.67721079762e-05
0.169155	-0.117798578046	0.0382912491282	-0.0382912491282	-6.50420584749e-05	1.70709466806e-05
0.17015	-0.117798578046	0.0382912491282	-0.0382912491282	-6.25503159914e-05	1.73970422344e-05
0.171145	-0.117798578046	0.0382912491282	-0.0382912491282	-5.9846264873e-05	1.77509227227e-05
0.17214	-0.117798578046	0.0382912491282	-0.0382912491282	-5.6925869946e-05	1.81331162308e-05
0.173135	-0.117798578046	0.0382912491282	-0.0382912491282	-5.37850960364e-05	1.85441508438e-05
0.17413	-0.117798578046	0.0382912491282	-0.0382912491282	-5.04199079702e-05	1.89845546468e-05
0.175125	-0.117798578046	0.0382912491282	-0.0382912491282	-4.68262705737e-05	1.94548557251e-05
0.17612	-0.117798578046	0.0382912491282	-0.0382912491282	-4.30001486729e-05	1.99555821639e-05
0.177115	-0.117798578046	0.0382912491282	-0.0382912491282	-3.8937507094e-05	2.04872620482e-05
0.17811	-0.117798578046	0.0382912491282	-0.0382912491282	-3.46343106629e-05	2.10504234634e-05
0.179105	-0.117798578046	0.0382912491282	-0.0382912491282	-3.00865242058e-05	2.16455944945e-05
0.1801	-0.117798578046	0.0382912491282	-0.0382912491282	-2.52901125488e-05	2.22733032267e-05
0.181095	-0.117798578046	0.0382912491282	-0.0382912491282	-2.0241040518e-05	2.29340777453e-05
0.18209	-0.117798578046	0.0382912491282	-0.0382912491282	-1.49352729395e-05	2.36284461353e-05
0.183085	-0.117798578046	0.0382912491282	-0.0382912491282	-9.3687746394e-06	2.43569364821e-05
0.18408	-0.117798578046	0.0382912491282	-0.0382912491282	-3.53751044379e-06	2.51200768706e-05
0.185075	-0.117798578046	0.0382912491282	-0.0382912491282	2.56255482123e-06	2.59183953862e-05
0.18607	-0.117798578046	0.0382912491282	-0.0382912491282	8.93545632957e-06	2.6752420114e-05
0.187065	-0.117798578046	0.0382912491282	-0.0382912491282	1.55852292551e-05	2.76226791391e-05
0.18806	-0.117798578046	0.0382912491282	-0.0382912491282	2.25159087718e-05	2.85297005468e-05
0.189055	-0.117798578046	0.0382912491282	-0.0382912491282	2.97315300535e-05	2.94740124222e-05
0.19005	-0.117798578046	0.0382912491282	-0.0382912491282	3.72361282741e-05	3.04561428505e-05
0.191045	-0.117798578046	0.0382912491282	-0.0382912491282	4.50337386075e-05	3.14766199169e-05
0.19204	-0.117798578046	0.0382912491282	-0.0382912491282	5.31283962277e-05	3.25359717066e-05
0.193035	-0.117798578046	0.0382912491282	-0.0382912491282	6.15241363085e-05	3.36347263047e-05
0.19403	-0.117798578046	0.0382912491282	-0.0382912491282	7.02249940238e-05	3.47734117963e-05
0.195025	-0.117798578046	0.0382912491282	-0.0382912491282	7.92350045476e-05	3.59525562668e-05
0.19602	-0.117798578046	0.0382912491282	-0.0382912491282	8.85582030537e-05	3.71726878012e-05
0.197015	-0.117798578046	0.0382912491282	-0.0382912491282	9.8198624716e-05	3.84343344847e-05
0.19801	-0.249954949712	-0.00122011064293	0.00122011064293	-5.95218019169e-05	-9.78020243238e-05
0.199005	-0.249954949712	-0.00122011064293	0.00122011064293	-5.61898413516e-05	-9.7818284904e-05
0.001	-0.0548231052194	0.0201733950937	-0.0201733950937	-7.56249928065e-05	-1.17694689586e-05
0.001995	-0.0548231052194	0.0201733950937	-0.0201733950937	-6.94916347416e-05	-1.13762690135e-05
0.00299	-0.0548231052194	0.0201733950937	-0.0201733950937	-6.36228876238e-05	-1.10000328603e-05
0.003985	-0.0548231052194	0.0201733950937	-0.0201733950937	-5.80137675927e-05	-1.06404409915e-05
0.00498	-0.0548231052194	0.0201733950937	-0.0201733950937	-5.26592907883e-05	-1.02971738998e-05
0.005975	-0.0548231052194	0.0201733950937	-0.0201733950937	-4.75544733502e-05	-9.96991207757e-06
0.00697	-0.0548231052194	0.0201733950937	-0.0201733950937	-4.26943314183e-05	-9.6583360175e-06
0.007965	-0.0548231052194	0.0201733950937	-0.0201733950937	-3.80738811324e-05	-9.3621262121e-06
0.00896	-0.0548231052194	0.0201733950937	-0.0201733950937	-3.36881386321e-05	-9.08096315392e-06
0.009955	-0.0548231052194	0.0201733950937	-0.0201733950937	-2.95321200573e-05	-8.81452733553e-06
0.01095	-0.0548231052194	0.0201733950937	-0.0201733950937	-2.56008415478e-05	-8.56249924948e-06
0.011945	-0.0548231052194	0.0201733950937	-0.0201733950937	-2.18893192433e-05	-8.32455938832e-06
0.01294	-0.0548231052194	0.0201733950937	-0.0201733950937	-1.83925692836e-05	-8.1003882446e-06
0.013935	-0.0548231052194	0.0201733950937	-0.0201733950937	-1.51056078085e-05	-7.88966631089e-06
0.01493	-0.0548231052194	0.0201733950937	-0.0201733950937	-1.20234509578e-05	-7.69207407973e-06
0.015925	-0.0548231052194	0.0201733950937	-0.0201733950937	-9.14111487121e-06	-7.50729204368e-06
0.01692	-0.0548231052194	0.0201733950937	-0.0201733950937	-6.45361568854e-06	-7.33500069529e-06
0.017915	-0.0548231052194	0.0201733950937	-0.0201733950937	-3.95596954955e-06	-7.17488052713e-06
0.01891	-0.0548231052194	0.0201733950937	-0.0201733950937	-1.64319259404e-06	-7.02661203174e-06
0.019905	-0.0548231052194	0.0201733950937	-0.0201733950937	4.89699038239e-07	-6.88987570168e-06
0.0209	-0.0548231052194	0.0201733950937	-0.0201733950937	2.4476892075e-06	-6.7643520295e-06
0.021895	-0.0548231052194	0.0201733950937	-0.0201733950937	4.23576177396e-06	-6.64972150776e-06
0.02289	-0.0548231052194	0.0201733950937	-0.0201733950937	5.85890059785e-06	-6.54566462901e-06
0.023885	-0.0548231052194	0.0201733950937	-0.0201733950937	7.3220895394e-06	-6.45186188581e-06
0.02488	-0.0548231052194	0.0201733950937	-0.0201733950937	8.63031245883e-06	-6.36799377071e-06
0.025875	-0.0548231052194	0.0201733950937	-0.0201733950937	9.78855321636e-06	-6.29374077627e-06
0.02687	-0.0548231052194	0.0201733950937	-0.0201733950937	1.08017956722e-05	-6.22878339505e-06
0.027865	-0.0548231052194	0.0201733950937	-0.0201733950937	1.16750236866e-05	-6.17280211958e-06
0.02886	-0.0548231052194	0.0201733950937	-0.0201733950937	1.24132211198e-05	-6.12547744244e-06
0.029855	-0.0548231052194	0.0201733950937	-0.0201733950937	1.3021371832e-05	-6.08648985618e-06
0.03085	-0.0548231052194	0.0201733950937	-0.0201733950937	1.35044596834e-05	-6.05551985334e-06
0.031845	-0.0548231052194	0.0201733950937	-0.0201733950937	1.38674685342e-05	-6.03224792649e-06
0.03284	-0.0548231052194	0.0201733950937	-0.0201733950937	1.41153822447e-05	-6.01635456818e-06
0.033835	-0.0548231052194	0.0201733950937	-0.0201733950937	1.42531846751e-05	-6.00752027097e-06
0.03483	-0.0548231052194	0.0201733950937	-0.0201733950937	1.42858596857e-05	-6.0054255274e-06
0.035825	-0.0548231052194	0.0201733950937	-0.0201733950937	1.42183911366e-05	-6.00975083004e-06
0.03682	-0.0548231052194	0.0201733950937	-0.0201733950937	1.4055762888e-05	-6.02017667143e-06
0.037815	-0.0548231052194	0.0201733950937	-0.0201733950937	1.38029588002e-05	-6.03638354414e-06
0.03881	-0.0548231052194	0.0201733950937	-0.0201733950937	1.34649627335e-05	-6.05805194072e-06
0.039805	-0.0548231052194	0.0201733950937	-0.0201733950937	1.3046758548e-05	-6.08486235372e-06
0.0408	-0.0548231052194	0.0201733950937	-0.0201733950937	1.25533301039e-05	-6.1164952757e-06
0.041795	-0.0548231052194	0.0201733950937	-0.0201733950937	1.19896612616e-05	-6.1526311992e-06
0.04279	-0.0548231052194	0.0201733950937	-0.0201733950937	1.13607358811e-05	-6.1929506168e-06
0.043785	-0.0548231052194	0.0201733950937	-0.0201733950937	1.06715378228e-05	-6.23713402103e-06
0.04478	-0.0548231052194	0.0201733950937	-0.0201733950937	9.92705094683e-06	-6.28486190447e-06
0.045775	-0.0548231052194	0.0201733950937	-0.0201733950937	9.13225911346e-06	-6.33581475965e-06
0.04677	-0.0548231052194	0.0201733950937	-0.0201733950937	8.29214618289e-06	-6.38967307913e-06
0.047765	-0.0548231052194	0.0201733950937	-0.0201733950937	7.41169601536e-06	-6.44611735548e-06
0.04876	-0.0548231052194	0.0201733950937	-0.0201733950937	6.49589247109e-06	-6.50482808124e-06
0.049755	-0.0548231052194	0.0201733950937	-0.0201733950937	5.54971941029e-06	-6.56548574897e-06
0.05075	-0.0548231052194	0.0201733950937	-0.0201733950937	4.5781606932e-06	-6.62777085123e-06
0.051745	-0.0548231052194	0.0201733950937	-0.0201733950937	3.58620018003e-06	-6.69136388056e-06
0.05274	-0.0548231052194	0.0201733950937	-0.0201733950937	2.57882173102e-06	-6.75594532953e-06
0.053735	-0.0548231052194	0.0201733950937	-0.0201733950937	1.56100920639e-06	-6.82119569068e-06
0.05473	-0.0548231052194	0.0201733950937	-0.0201733950937	5.37746466353e-07	-6.88679545658e-06
0.055725	-0.0548231052194	0.0201733950937	-0.0201733950937	-4.85982628857e-07	-6.95242511977e-06
0.05672	-0.0548231052194	0.0201733950937	-0.0201733950937	-1.50519421902e-06	-7.01776517282e-06
0.057715	-0.0548231052194	0.0201733950937	-0.0201733950937	-2.51490444391e-06	-7.08249610827e-06
0.05871	-0.0548231052194	0.0201733950937	-0.0201733950937	-3.5101294433e-06	-7.14629841869e-06
0.059705	-0.0548231052194	0.0201733950937	-0.0201733950937	-4.48588535697e-06	-7.20885259662e-06
0.0607	-0.0548231052194	0.0201733950937	-0.0201733950937	-5.4371883247e-06	-7.26983913462e-06
0.061695	-0.0548231052194	0.0201733950937	-0.0201733950937	-6.35905448626e-06	-7.32893852525e-06
0.06269	-0.0548231052194	0.0201733950937	-0.0201733950937	-7.24649998142e-06	-7.38583126105e-06
0.063685	-0.0548231052194	0.0201733950937	-0.0201733950937	-8.09454094997e-06	-7.44019783459e-06
0.06468	-0.0548231052194	0.0201733950937	-0.0201733950937	-8.89819353168e-06	-7.49171873842e-06
0.065675	-0.0548231052194	0.0201733950937	-0.0201733950937	-9.65247386632e-06	-7.5400744651e-06
0.06667	-0.0548231052194	0.0201733950937	-0.0201733950937	-1.03523980937e-05	-7.58494550717e-06
0.067665	-0.0548231052194	0.0201733950937	-0.0201733950937	-1.09929823535e-05	-7.6260123572e-06
0.06866	-0.0548231052194	0.0201733950937	-0.0201733950937	-1.15692427856e-05	-7.66295550773e-06
0.069655	-0.0548231052194	0.0201733950937	-0.0201733950937	-1.20761955298e-05	-7.69545545133e-06
0.07065	-0.0548231052194	0.0201733950937	-0.0201733950937	-1.25088567257e-05	-7.72319268055e-06
0.071645	-0.0548231052194	0.0201733950937	-0.0201733950937	-1.28622425133e-05	-7.74584768793e-06
0.07264	-0.0548231052194	0.0201733950937	-0.0201733950937	-1.31313690322e-05	-7.76310096605e-06
0.073635	-0.0548231052194	0.0201733950937	-0.0201733950937	-1.33112524222e-05	-7.77463300744e-06
0.07463	-0.0548231052194	0.0201733950937	-0.0201733950937	-1.33969088232e-05	-7.78012430467e-06
0.075625	-0.0548231052194	0.0201733950937	-0.0201733950937	-1.33833543749e-05	-7.7792553503e-06
0.07662	-0.0548231052194	0.0201733950937	-0.0201733950937	-1.3265605217e-05	-7.77170663686e-06
0.077615	-0.0548231052194	0.0201733950937	-0.0201733950937	-1.30386774894e-05	-7.75715865693e-06
0.07861	-0.0548231052194	0.0201733950937	-0.0201733950937	-1.26975873318e-05	-7.73529190305e-06
0.079605	-0.0548231052194	0.0201733950937	-0.0201733950937	-1.2237350884e-05	-7.70578686779e-06
0.0806	-0.0548231052194	0.0201733950937	-0.0201733950937	-1.16529842857e-05	-7.66832404368e-06
0.081595	-0.0548231052194	0.0201733950937	-0.0201733950937	-1.09395036769e-05	-7.6225839233e-06
0.08259	-0.0548231052194	0.0201733950937	-0.0201733950937	-1.00919251971e-05	-7.56824699919e-06
0.083585	-0.0548231052194	0.0201733950937	-0.0201733950937	-9.10526498627e-06	-7.5049937639e-06
0.08458	-0.0548231052194	0.0201733950937	-0.0201733950937	-7.9745391841e-06	-7.43250471e-06
0.085575	-0.0548231052194	0.0201733950937	-0.0201733950937	-6.69476393038e-06	-7.35046033004e-06
0.08657	-0.0548231052194	0.0201733950937	-0.0201733950937	-5.26095536489e-06	-7.25854111657e-06
0.087565	-0.0548231052194	0.0201733950937	-0.0201733950937	-3.66812962741e-06	-7.15642756215e-06
0.08856	-0.0548231052194	0.0201733950937	-0.0201733950937	-1.91130285771e-06	-7.04380015933e-06
0.089555	-0.0548231052194	0.0201733950937	-0.0201733950937	1.45088044383e-08	-6.92033940066e-06
0.09055	-0.0548231052194	0.0201733950937	-0.0201733950937	2.11428921925e-06	-6.78572577871e-06
0.091545	-0.0548231052194	0.0201733950937	-0.0201733950937	4.39302224696e-06	-6.63963978602e-06
0.09254	-0.0548231052194	0.0201733950937	-0.0201733950937	6.85569174777e-06	-6.48176191515e-06
0.093535	-0.0548231052194	0.0201733950937	-0.0201733950937	9.50728158193e-06	-6.31177265865e-06
0.09453	-0.0548231052194	0.0201733950937	-0.0201733950937	1.23527756097e-05	-6.12935250909e-06
0.095525	-0.0548231052194	0.0201733950937	-0.0201733950937	1.53971576912e-05	-5.93418195901e-06
0.09652	-0.0548231052194	0.0201733950937	-0.0201733950937	1.86454116867e-05	-5.72594150097e-06
0.097515	-0.0548231052194	0.0201733950937	-0.0201733950937	2.21025214564e-05	-5.50431162752e-06
0.09851	-0.0548231052194	0.0201733950937	-0.0201733950937	2.57734708607e-05	-5.26897283123e-06
0.099505	-0.0548231052194	0.0201733950937	-0.0201733950937	2.96632437596e-05	-5.01960560463e-06
0.1005	-0.0548231052194	0.0201733950937	-0.0201733950937	3.37768240134e-05	-4.75589044029e-06
0.101495	-0.0548231052194	0.0201733950937	-0.0201733950937	3.81191954823e-05	-4.47750783077e-06
0.10249	-0.0548231052194	0.0201733950937	-0.0201733950937	4.26953420266e-05	-4.18413826861e-06
0.103485	-0.0548231052194	0.0201733950937	-0.0201733950937	4.75102475065e-05	-3.87546224637e-06
0.10448	-0.0548231052194	0.0201733950937	-0.0201733950937	5.25688957822e-05	-3.55116025661e-06
0.105475	-0.0548231052194	0.0201733950937	-0.0201733950937	5.78762707139e-05	-3.21091279188e-06
0.10647	-0.0548231052194	0.0201733950937	-0.0201733950937	6.34373561618e-05	-2.85440034474e-06
0.107465	-0.0548231052194	0.0201733950937	-0.0201733950937	6.92571359863e-05	-2.48130340774e-06
0.10846	-0.0548231052194	0.0201733950937	-0.0201733950937	7.53405940474e-05	-2.09130247343e-06
0.109455	-0.0548231052194	0.0201733950937	-0.0201733950937	8.16927142055e-05	-1.68407803437e-06
0.11045	-0.0548231052194	0.0201733950937	-0.0201733950937	8.83184803207e-05	-1.25931058312e-06
0.111445	-0.0548231052194	0.0201733950937	-0.0201733950937	9.52228762533e-05	-8.16680612225e-07
0.11244	-0.0974090625069	0.0218671142831	-0.0218671142831	-1.95544181868e-05	8.44763313571e-05
0.113435	-0.0974090625069	0.0218671142831	-0.0218671142831	-2.00735996872e-05	8.44385374846e-05
0.11443	-0.0974090625069	0.0218671142831	-0.0218671142831	-2.05229051354e-05	8.44058302468e-05
0.115425	-0.0974090625069	0.0218671142831	-0.0218671142831	-2.08979961472e-05	8.43785254567e-05
0.11642	-0.0974090625069	0.0218671142831	-0.0218671142831	-2.11945343386e-05	8.43569389276e-05
0.117415	-0.0974090625069	0.0218671142831	-0.0218671142831	-2.14081813255e-05	8.43413864725e-05
0.11841	-0.0974090625069	0.0218671142831	-0.0218671142831	-2.15345987239e-05	8.43321839046e-05
0.119405	-0.0974090625069	0.0218671142831	-0.0218671142831	-2.15694481496e-05	8.43296470369e-05
0.1204	-0.0974090625069	0.0218671142831	-0.0218671142831	-2.15083912186e-05	8.43340916827e-05
0.121395	-0.0974090625069	0.0218671142831	-0.0218671142831	-2.13470895468e-05	8.4345833655e-05
0.12239	-0.0974090625069	0.0218671142831	-0.0218671142831	-2.10812047502e-05	8.4365188767e-05
0.123385	-0.0974090625069	0.0218671142831	-0.0218671142831	-2.07063984446e-05	8.43924728319e-05
0.12438	-0.0974090625069	0.0218671142831	-0.0218671142831	-2.0218332246e-05	8.44280016626e-05
0.125375	-0.0974090625069	0.0218671142831	-0.0218671142831	-1.96126677703e-05	8.44720910725e-05
0.12637	-0.0974090625069	0.0218671142831	-0.0218671142831	-1.88850666335e-05	8.45250568745e-05
0.127365	-0.0974090625069	0.0218671142831	-0.0218671142831	-1.80311904514e-05	8.45872148819e-05
0.12836	-0.0974090625069	0.0218671142831	-0.0218671142831	-1.704670084e-05	8.46588809077e-05
0.129355	-0.0974090625069	0.0218671142831	-0.0218671142831	-1.59272594152e-05	8.47403707651e-05
0.13035	-0.0974090625069	0.0218671142831	-0.0218671142831	-1.4668527793e-05	8.48320002673e-05
0.131345	-0.0974090625069	0.0218671142831	-0.0218671142831	-1.32661675892e-05	8.49340852273e-05
0.13234	-0.0974090625069	0.0218671142831	-0.0218671142831	-1.17158404199e-05	8.50469414583e-05
0.133335	-0.0974090625069	0.0218671142831	-0.0218671142831	-1.00132079008e-05	8.51708847733e-05
0.13433	-0.0974090625069	0.0218671142831	-0.0218671142831	-8.15393164799e-06	8.53062309857e-05
0.135325	-0.0974090625069	0.0218671142831	-0.0218671142831	-6.13367327734e-06	8.54532959084e-05
0.13632	-0.0974090625069	0.0218671142831	-0.0218671142831	-3.94809440478e-06	8.56123953545e-05
0.137315	-0.0974090625069	0.0218671142831	-0.0218671142831	-1.59285664625e-06	8.57838451374e-05
0.13831	-0.0974090625069	0.0218671142831	-0.0218671142831	9.36378382349e-07	8.59679610699e-05
0.139305	-0.0974090625069	0.0218671142831	-0.0218671142831	3.64394906508e-06	8.61650589654e-05
0.1403	-0.0974090625069	0.0218671142831	-0.0218671142831	6.53419378601e-06	8.63754546368e-05
0.141295	-0.0974090625069	0.0218671142831	-0.0218671142831	9.61145092923e-06	8.65994638975e-05
0.14229	-0.0974090625069	0.0218671142831	-0.0218671142831	1.28800588788e-05	8.68374025603e-05
0.143285	-0.0974090625069	0.0218671142831	-0.0218671142831	1.63443560188e-05	8.70895864386e-05
0.14428	-0.0974090625069	0.0218671142831	-0.0218671142831	2.00086807333e-05	8.73563313455e-05
0.145275	-0.0974090625069	0.0218671142831	-0.0218671142831	2.38773714064e-05	8.76379530939e-05
0.14627	-0.0974090625069	0.0218671142831	-0.0218671142831	2.79547664221e-05	8.79347674972e-05
0.147265	-0.0974090625069	0.0218671142831	-0.0218671142831	3.22452041646e-05	8.82470903684e-05
0.14826	-0.0974090625069	0.0218671142831	-0.0218671142831	3.67530230179e-05	8.85752375207e-05
0.149255	-0.0974090625069	0.0218671142831	-0.0218671142831	4.1482561366e-05	8.89195247671e-05
0.15025	-0.0974090625069	0.0218671142831	-0.0218671142831	4.64381575932e-05	8.92802679209e-05
0.151245	-0.0974090625069	0.0218671142831	-0.0218671142831	5.16241500833e-05	8.96577827951e-05
0.15224	-0.0974090625069	0.0218671142831	-0.0218671142831	5.70448772205e-05	9.00523852028e-05
0.153235	-0.0974090625069	0.0218671142831	-0.0218671142831	6.2704677389e-05	9.04643909573e-05
0.15423	-0.0974090625069	0.0218671142831	-0.0218671142831	6.86078889726e-05	9.08941158716e-05
0.155225	-0.0974090625069	0.0218671142831	-0.0218671142831	7.47588503556e-05	9.13418757588e-05
0.15622	-0.0974090625069	0.0218671142831	-0.0218671142831	8.1161899922e-05	9.18079864321e-05
0.157215	-0.0974090625069	0.0218671142831	-0.0218671142831	8.78213760559e-05	9.22927637047e-05
0.15821	-0.0974090625069	0.0218671142831	-0.0218671142831	9.47416171414e-05	9.27965233896e-05
0.159205	-0.113127046113	0.0327757017044	-0.0327757017044	-4.22305571477e-05	5.9286110374e-05
0.1602	-0.113127046113	0.0327757017044	-0.0327757017044	-3.99596325139e-05	5.95388072721e-05
0.161195	-0.113127046113	0.0327757017044	-0.0327757017044	-3.74944538728e-05	5.98131197643e-05
0.16219	-0.113127046113	0.0327757017044	-0.0327757017044	-3.48309151991e-05	6.01095047481e-05
0.163185	-0.113127046113	0.0327757017044	-0.0327757017044	-3.19649104676e-05	6.0428419121e-05
0.16418	-0.113127046113	0.0327757017044	-0.0327757017044	-2.88923336531e-05	6.07703197806e-05
0.165175	-0.113127046113	0.0327757017044	-0.0327757017044	-2.56090787304e-05	6.11356636244e-05
0.16617	-0.113127046113	0.0327757017044	-0.0327757017044	-2.21110396741e-05	6.15249075499e-05
0.167165	-0.113127046113	0.0327757017044	-0.0327757017044	-1.8394110459e-05	6.19385084546e-05
0.16816	-0.113127046113	0.0327757017044	-0.0327757017044	-1.44541850598e-05	6.23769232361e-05
0.169155	-0.113127046113	0.0327757017044	-0.0327757017044	-1.02871574514e-05	6.28406087918e-05
0.17015	-0.113127046113	0.0327757017044	-0.0327757017044	-5.88892160848e-06	6.33300220194e-05
0.171145	-0.113127046113	0.0327757017044	-0.0327757017044	-1.25537150574e-06	6.38456198163e-05
0.17214	-0.113127046113	0.0327757017044	-0.0327757017044	3.61759888203e-06	6.43878590801e-05
0.173135	-0.113127046113	0.0327757017044	-0.0327757017044	8.73409558009e-06	6.49571967082e-05
0.17413	-0.113127046113	0.0327757017044	-0.0327757017044	1.40982246137e-05	6.55540895983e-05
0.175125	-0.113127046113	0.0327757017044	-0.0327757017044	1.97140920081e-05	6.61789946477e-05
0.17612	-0.113127046113	0.0327757017044	-0.0327757017044	2.55858037885e-05	6.68323687542e-05
0.177115	-0.113127046113	0.0327757017044	-0.0327757017044	3.17174659802e-05	6.75146688151e-05
0.17811	-0.113127046113	0.0327757017044	-0.0327757017044	3.81131846084e-05	6.8226351728e-05
0.179105	-0.113127046113	0.0327757017044	-0.0327757017044	4.47770656984e-05	6.89678743905e-05
0.1801	-0.113127046113	0.0327757017044	-0.0327757017044	5.17132152755e-05	6.97396937e-05
0.181095	-0.113127046113	0.0327757017044	-0.0327757017044	5.89257393648e-05	7.05422665541e-05
0.18209	-0.113127046113	0.0327757017044	-0.0327757017044	6.64187439917e-05	7.13760498503e-05
0.183085	-0.113127046113	0.0327757017044	-0.0327757017044	7.41963351813e-05	7.22415004862e-05
0.18408	-0.113127046113	0.0327757017044	-0.0327757017044	8.2262618959e-05	7.31390753591e-05
0.185075	-0.113127046113	0.0327757017044	-0.0327757017044	9.062170135e-05	7.40692313668e-05
0.18607	-0.113127046113	0.0327757017044	-0.0327757017044	9.92776883795e-05	7.50324254067e-05
0.187065	-0.138176026265	-0.000326959345008	0.000326959345008	7.47738832531e-05	-1.2199542875e-05
0.18806	-0.138176026265	-0.000326959345008	0.000326959345008	7.94341583278e-05	-1.22048469317e-05
0.189055	-0.138176026265	-0.000326959345008	0.000326959345008	8.42841100998e-05	-1.22103668675e-05
0.19005	-0.138176026265	-0.000326959345008	0.000326959345008	8.93275219146e-05	-1.22161069884e-05
0.191045	-0.138176026265	-0.000326959345008	0.000326959345008	9.4568177118e-05	-1.22220716003e-05
0.19204	-0.119166535757	0.0401788058094	-0.0401788058094	2.17539411207e-05	1.32488489516e-05
0.193035	-0.119166535757	0.0401788058094	-0.0401788058094	2.93947199105e-05	1.43002784863e-05
0.19403	-0.119166535757	0.0401788058094	-0.0401788058094	3.73335002431e-05	1.53927153099e-05
0.195025	-0.119166535757	0.0401788058094	-0.0401788058094	4.5574296166e-05	1.6526711786e-05
0.19602	-0.119166535757	0.0401788058094	-0.0401788058094	5.4121121727e-05	1.77028202783e-05
0.197015	-0.119166535757	0.0401788058094	-0.0401788058094	6.29779909737e-05	1.89215931504e-05
0.19801	-0.119166535757	0.0401788058094	-0.0401788058094	7.21489179537e-05	2.01835827659e-05
0.199005	-0.119166535757	0.0401788058094	-0.0401788058094	8.16379167147e-05	2.14893414884e-05
0.001	-0.0360687823539	-0.00365694916567	0.00365694916567	-3.76049170403e-05	-2.05598135103e-05
0.001995	-0.0360687823539	-0.00365694916567	0.00365694916567	-3.44452732265e-05	-2.0595775932e-05
0.00299	-0.0360687823539	-0.00365694916567	0.00365694916567	-3.146690409e-05	-2.06296751223e-05
0.003985	-0.0360687823539	-0.00365694916567	0.00365694916567	-2.86645161679e-05	-2.06615713302e-05
0.00498	-0.0360687823539	-0.00365694916567	0.00365694916567	-2.60328159972e-05	-2.0691524805e-05
0.005975	-0.0360687823539	-0.00365694916567	0.00365694916567	-2.35665101151e-05	-2.07195957957e-05
0.00697	-0.0360687823539	-0.00365694916567	0.00365694916567	-2.12603050585e-05	-2.07458445514e-05
0.007965	-0.0360687823539	-0.00365694916567	0.00365694916567	-1.91089073645e-05	-2.07703313214e-05
0.00896	-0.0360687823539	-0.00365694916567	0.00365694916567	-1.71070235703e-05	-2.07931163545e-05
0.009955	-0.0360687823539	-0.00365694916567	0.00365694916567	-1.52493602128e-05	-2.08142599001e-05
0.01095	-0.0360687823539	-0.00365694916567	0.00365694916567	-1.35306238292e-05	-2.08338222072e-05
0.011945	-0.0360687823539	-0.00365694916567	0.00365694916567	-1.19455209564e-05	-2.08518635249e-05
0.01294	-0.0360687823539	-0.00365694916567	0.00365694916567	-1.04887581316e-05	-2.08684441024e-05
0.013935	-0.0360687823539	-0.00365694916567	0.00365694916567	-9.15504189189e-06	-2.08836241887e-05
0.01493	-0.0360687823539	-0.00365694916567	0.00365694916567	-7.93907877424e-06	-2.0897464033e-05
0.015925	-0.0360687823539	-0.00365694916567	0.00365694916567	-6.83557531574e-06	-2.09100238843e-05
0.01692	-0.0360687823539	-0.00365694916567	0.00365694916567	-5.83923805348e-06	-2.09213639919e-05
0.017915	-0.0360687823539	-0.00365694916567	0.00365694916567	-4.94477352451e-06	-2.09315446048e-05
0.01891	-0.0360687823539	-0.00365694916567	0.00365694916567	-4.1468882659e-06	-2.09406259722e-05
0.019905	-0.0360687823539	-0.00365694916567	0.00365694916567	-3.44028881471e-06	-2.0948668343e-05
0.0209	-0.0360687823539	-0.00365694916567	0.00365694916567	-2.81968170802e-06	-2.09557319666e-05
0.021895	-0.0360687823539	-0.00365694916567	0.00365694916567	-2.27977348288e-06	-2.09618770919e-05
0.02289	-0.0360687823539	-0.00365694916567	0.00365694916567	-1.81527067636e-06	-2.09671639682e-05
0.023885	-0.0360687823539	-0.00365694916567	0.00365694916567	-1.42087982554e-06	-2.09716528444e-05
0.02488	-0.0360687823539	-0.00365694916567	0.00365694916567	-1.09130746746e-06	-2.09754039698e-05
0.025875	-0.0360687823539	-0.00365694916567	0.00365694916567	-8.21260139208e-07	-2.09784775934e-05
0.02687	-0.0360687823539	-0.00365694916567	0.00365694916567	-6.05444377839e-07	-2.09809339644e-05
0.027865	-0.0360687823539	-0.00365694916567	0.00365694916567	-4.3856672042e-07	-2.09828333319e-05
0.02886	-0.0360687823539	-0.00365694916567	0.00365694916567	-3.15333704019e-07	-2.0984235945e-05
0.029855	-0.0360687823539	-0.00365694916567	0.00365694916567	-2.304518657e-07	-2.09852020528e-05
0.03085	-0.0360687823539	-0.00365694916567	0.00365694916567	-1.78627742529e-07	-2.09857919044e-05
0.031845	-0.0360687823539	-0.00365694916567	0.00365694916567	-1.54567871571e-07	-2.09860657489e-05
0.03284	-0.0360687823539	-0.00365694916567	0.00365694916567	-1.52978789894e-07	-2.09860838355e-05
0.033835	-0.0360687823539	-0.00365694916567	0.00365694916567	-1.68567034561e-07	-2.09859064133e-05
0.03483	-0.0360687823539	-0.00365694916567	0.00365694916567	-1.96039142639e-07	-2.09855937314e-05
0.035825	-0.0360687823539	-0.00365694916567	0.00365694916567	-2.30101651194e-07	-2.09852060388e-05
0.03682	-0.0360687823539	-0.00365694916567	0.00365694916567	-2.65461097292e-07	-2.09848035848e-05
0.037815	-0.0360687823539	-0.00365694916567	0.00365694916567	-2.96824017997e-07	-2.09844466184e-05
0.03881	-0.0360687823539	-0.00365694916567	0.00365694916567	-3.18896950376e-07	-2.09841953888e-05
0.039805	-0.0360687823539	-0.00365694916567	0.00365694916567	-3.26386431495e-07	-2.09841101451e-05
0.0408	-0.0360687823539	-0.00365694916567	0.00365694916567	-3.13998998419e-07	-2.09842511363e-05
0.041795	-0.0360687823539	-0.00365694916567	0.00365694916567	-2.76441188213e-07	-2.09846786117e-05
0.04279	-0.0360687823539	-0.00365694916567	0.00365694916567	-2.08419537945e-07	-2.09854528202e-05
0.043785	-0.0360687823539	-0.00365694916567	0.00365694916567	-1.04640584678e-07	-2.09866340111e-05
0.04478	-0.0360687823539	-0.00365694916567	0.00365694916567	4.01891345202e-08	-2.09882824334e-05
0.045775	-0.0360687823539	-0.00365694916567	0.00365694916567	2.31363082585e-07	-2.09904583363e-05
0.04677	-0.0360687823539	-0.00365694916567	0.00365694916567	4.7417472245e-07	-2.09932219689e-05
0.047765	-0.0360687823539	-0.00365694916567	0.00365694916567	7.7391751705e-07	-2.09966335803e-05
0.04876	-0.0360687823539	-0.00365694916567	0.00365694916567	1.13588492932e-06	-2.10007534196e-05
0.049755	-0.0360687823539	-0.00365694916567	0.00365694916567	1.56537042219e-06	-2.10056417359e-05
0.05075	-0.0360687823539	-0.00365694916567	0.00365694916567	2.0676674586e-06	-2.10113587783e-05
0.051745	-0.0360687823539	-0.00365694916567	0.00365694916567	2.64806950148e-06	-2.10179647961e-05
0.05274	-0.0360687823539	-0.00365694916567	0.00365694916567	3.31187001377e-06	-2.10255200382e-05
0.053735	-0.0360687823539	-0.00365694916567	0.00365694916567	4.0643624584e-06	-2.10340847537e-05
0.05473	-0.0360687823539	-0.00365694916567	0.00365694916567	4.9108402983e-06	-2.10437191919e-05
0.055725	-0.0360687823539	-0.00365694916567	0.00365694916567	5.85659699642e-06	-2.10544836018e-05
0.05672	-0.0360687823539	-0.00365694916567	0.00365694916567	6.90692601567e-06	-2.10664382326e-05
0.057715	-0.0360687823539	-0.00365694916567	0.00365694916567	8.06712081901e-06	-2.10796433333e-05
0.05871	-0.0360687823539	-0.00365694916567	0.00365694916567	9.34247486935e-06	-2.10941591531e-05
0.059705	-0.0360687823539	-0.00365694916567	0.00365694916567	1.07382816296e-05	-2.1110045941e-05
0.0607	-0.0360687823539	-0.00365694916567	0.00365694916567	1.22598345628e-05	-2.11273639463e-05
0.061695	-0.0360687823539	-0.00365694916567	0.00365694916567	1.39124271318e-05	-2.11461734179e-05
0.06269	-0.0360687823539	-0.00365694916567	0.00365694916567	1.57013527995e-05	-2.11665346052e-05
0.063685	-0.0360687823539	-0.00365694916567	0.00365694916567	1.7631905029e-05	-2.1188507757e-05
0.06468	-0.0360687823539	-0.00365694916567	0.00365694916567	1.9709377283e-05	-2.12121531226e-05
0.065675	-0.0360687823539	-0.00365694916567	0.00365694916567	2.19390630246e-05	-2.12375309511e-05
0.06667	-0.0360687823539	-0.00365694916567	0.00365694916567	2.43262557167e-05	-2.12647014916e-05
0.067665	-0.0360687823539	-0.00365694916567	0.00365694916567	2.68762488222e-05	-2.12937249933e-05
0.06866	-0.0360687823539	-0.00365694916567	0.00365694916567	2.9594335804e-05	-2.13246617051e-05
0.069655	-0.0360687823539	-0.00365694916567	0.00365694916567	3.24858101252e-05	-2.13575718763e-05
0.07065	-0.0360687823539	-0.00365694916567	0.00365694916567	3.55559652485e-05	-2.13925157559e-05
0.071645	-0.0360687823539	-0.00365694916567	0.00365694916567	3.8810094637e-05	-2.14295535932e-05
0.07264	-0.0360687823539	-0.00365694916567	0.00365694916567	4.22534917537e-05	-2.14687456371e-05
0.073635	-0.0360687823539	-0.00365694916567	0.00365694916567	4.58914500613e-05	-2.15101521368e-05
0.07463	-0.0360687823539	-0.00365694916567	0.00365694916567	4.97292630229e-05	-2.15538333414e-05
0.075625	-0.0360687823539	-0.00365694916567	0.00365694916567	5.37722241014e-05	-2.15998495001e-05
0.07662	-0.0360687823539	-0.00365694916567	0.00365694916567	5.80256267597e-05	-2.1648260862e-05
0.077615	-0.0360687823539	-0.00365694916567	0.00365694916567	6.24947644608e-05	-2.16991276761e-05
0.07861	-0.0360687823539	-0.00365694916567	0.00365694916567	6.71849306676e-05	-2.17525101916e-05
0.079605	-0.0360687823539	-0.00365694916567	0.00365694916567	7.2101418843e-05	-2.18084686576e-05
0.0806	-0.0360687823539	-0.00365694916567	0.00365694916567	7.724952245e-05	-2.18670633232e-05
0.081595	-0.0360687823539	-0.00365694916567	0.00365694916567	8.26345349515e-05	-2.19283544376e-05
0.08259	-0.0360687823539	-0.00365694916567	0.00365694916567	8.82617498104e-05	-2.19924022498e-05
0.083585	-0.0360687823539	-0.00365694916567	0.00365694916567	9.41364604897e-05	-2.20592670089e-05
0.08458	-0.0937637066899	0.028000265961	-0.028000265961	1.34068153054e-05	2.34821076938e-05
0.085575	-0.0937637066899	0.028000265961	-0.028000265961	1.18373487671e-05	2.33362593928e-05
0.08657	-0.0937637066899	0.028000265961	-0.028000265961	1.02317835334e-05	2.31870564912e-05
0.087565	-0.0937637066899	0.028000265961	-0.028000265961	8.59450591388e-06	2.30349066025e-05
0.08856	-0.0937637066899	0.028000265961	-0.028000265961	6.92990221801e-06	2.28802173403e-05
0.089555	-0.0937637066899	0.028000265961	-0.028000265961	5.24235875528e-06	2.2723396318e-05
0.09055	-0.0937637066899	0.028000265961	-0.028000265961	3.53626183516e-06	2.25648511493e-05
0.091545	-0.0937637066899	0.028000265961	-0.028000265961	1.81599776716e-06	2.24049894475e-05
0.09254	-0.0937637066899	0.028000265961	-0.028000265961	8.5952860759e-08	2.22442188263e-05
0.093535	-0.0937637066899	0.028000265961	-0.028000265961	-1.64948657455e-06	2.20829468992e-05
0.09453	-0.0937637066899	0.028000265961	-0.028000265961	-3.38593422928e-06	2.19215812797e-05
0.095525	-0.0937637066899	0.028000265961	-0.028000265961	-5.11900379395e-06	2.17605295813e-05
0.09652	-0.0937637066899	0.028000265961	-0.028000265961	-6.84430895906e-06	2.16001994176e-05
0.097515	-0.0937637066899	0.028000265961	-0.028000265961	-8.55746341512e-06	2.1440998402e-05
0.09851	-0.0937637066899	0.028000265961	-0.028000265961	-1.02540808526e-05	2.12833341481e-05
0.099505	-0.0937637066899	0.028000265961	-0.028000265961	-1.19297749621e-05	2.11276142695e-05
0.1005	-0.0937637066899	0.028000265961	-0.028000265961	-1.35801594341e-05	2.09742463796e-05
0.101495	-0.0937637066899	0.028000265961	-0.028000265961	-1.52008479591e-05	2.08236380919e-05
0.10249	-0.0937637066899	0.028000265961	-0.028000265961	-1.67874542276e-05	2.06761970201e-05
0.103485	-0.0937637066899	0.028000265961	-0.028000265961	-1.83355919301e-05	2.05323307775e-05
0.10448	-0.0937637066899	0.028000265961	-0.028000265961	-1.98408747572e-05	2.03924469778e-05
0.105475	-0.0937637066899	0.028000265961	-0.028000265961	-2.12989163993e-05	2.02569532345e-05
0.10647	-0.0937637066899	0.028000265961	-0.028000265961	-2.27053305469e-05	2.0126257161e-05
0.107465	-0.0937637066899	0.028000265961	-0.028000265961	-2.40557308906e-05	2.0000766371e-05
0.10846	-0.0937637066899	0.028000265961	-0.028000265961	-2.53457311209e-05	1.98808884779e-05
0.109455	-0.0937637066899	0.028000265961	-0.028000265961	-2.65709449282e-05	1.97670310953e-05
0.11045	-0.0937637066899	0.028000265961	-0.028000265961	-2.77269860032e-05	1.96596018366e-05
0.111445	-0.0937637066899	0.028000265961	-0.028000265961	-2.88094680363e-05	1.95590083155e-05
0.11244	-0.0937637066899	0.028000265961	-0.028000265961	-2.9814004718e-05	1.94656581454e-05
0.113435	-0.0937637066899	0.028000265961	-0.028000265961	-3.07362097388e-05	1.93799589398e-05
0.11443	-0.0937637066899	0.028000265961	-0.028000265961	-3.15716967892e-05	1.93023183123e-05
0.115425	-0.0937637066899	0.028000265961	-0.028000265961	-3.23160795598e-05	1.92331438765e-05
0.11642	-0.0937637066899	0.028000265961	-0.028000265961	-3.29649717411e-05	1.91728432457e-05
0.117415	-0.0937637066899	0.028000265961	-0.028000265961	-3.35139870235e-05	1.91218240336e-05
0.11841	-0.0937637066899	0.028000265961	-0.028000265961	-3.39587390977e-05	1.90804938537e-05
0.119405	-0.0937637066899	0.028000265961	-0.028000265961	-3.4294841654e-05	1.90492603195e-05
0.1204	-0.0937637066899	0.028000265961	-0.028000265961	-3.4517908383e-05	1.90285310445e-05
0.121395	-0.0937637066899	0.028000265961	-0.028000265961	-3.46235529753e-05	1.90187136423e-05
0.12239	-0.0937637066899	0.028000265961	-0.028000265961	-3.46073891212e-05	1.90202157264e-05
0.123385	-0.0937637066899	0.028000265961	-0.028000265961	-3.44650305114e-05	1.90334449102e-05
0.12438	-0.0937637066899	0.028000265961	-0.028000265961	-3.41920908364e-05	1.90588088074e-05
0.125375	-0.0937637066899	0.028000265961	-0.028000265961	-3.37841837866e-05	1.90967150314e-05
0.12637	-0.0937637066899	0.028000265961	-0.028000265961	-3.32369230526e-05	1.91475711958e-05
0.127365	-0.0937637066899	0.028000265961	-0.028000265961	-3.25459223249e-05	1.92117849141e-05
0.12836	-0.0937637066899	0.028000265961	-0.028000265961	-3.17067952939e-05	1.92897637998e-05
0.129355	-0.0937637066899	0.028000265961	-0.028000265961	-3.07151556503e-05	1.93819154664e-05
0.13035	-0.0937637066899	0.028000265961	-0.028000265961	-2.95666170845e-05	1.94886475275e-05
0.131345	-0.0937637066899	0.028000265961	-0.028000265961	-2.8256793287e-05	1.96103675966e-05
0.13234	-0.0937637066899	0.028000265961	-0.028000265961	-2.67812979484e-05	1.97474832872e-05
0.133335	-0.0937637066899	0.028000265961	-0.028000265961	-2.51357447591e-05	1.99004022129e-05
0.13433	-0.0937637066899	0.028000265961	-0.028000265961	-2.33157474096e-05	2.00695319871e-05
0.135325	-0.0937637066899	0.028000265961	-0.028000265961	-2.13169195905e-05	2.02552802234e-05
0.13632	-0.0937637066899	0.028000265961	-0.028000265961	-1.91348749924e-05	2.04580545354e-05
0.137315	-0.0937637066899	0.028000265961	-0.028000265961	-1.67652273056e-05	2.06782625364e-05
0.13831	-0.0937637066899	0.028000265961	-0.028000265961	-1.42035902207e-05	2.09163118402e-05
0.139305	-0.0937637066899	0.028000265961	-0.028000265961	-1.14455774282e-05	2.11726100601e-05
0.1403	-0.0937637066899	0.028000265961	-0.028000265961	-8.48680261862e-06	2.14475648097e-05
0.141295	-0.0937637066899	0.028000265961	-0.028000265961	-5.3228794825e-06	2.17415837025e-05
0.14229	-0.0937637066899	0.028000265961	-0.028000265961	-1.94942171033e-06	2.20550743522e-05
0.143285	-0.0937637066899	0.028000265961	-0.028000265961	1.63795700739e-06	2.2388444372e-05
0.14428	-0.0937637066899	0.028000265961	-0.028000265961	5.44364298013e-06	2.27421013757e-05
0.145275	-0.0937637066899	0.028000265961	-0.028000265961	9.4720225174e-06	2.31164529768e-05
0.14627	-0.0937637066899	0.028000265961	-0.028000265961	1.37274819287e-05	2.35119067887e-05
0.147265	-0.0937637066899	0.028000265961	-0.028000265961	1.82144075235e-05	2.39288704249e-05
0.14826	-0.0937637066899	0.028000265961	-0.028000265961	2.29371856112e-05	2.43677514991e-05
0.149255	-0.0937637066899	0.028000265961	-0.028000265961	2.79002025015e-05	2.48289576247e-05
0.15025	-0.0937637066899	0.028000265961	-0.028000265961	3.31078445037e-05	2.53128964152e-05
0.151245	-0.0937637066899	0.028000265961	-0.028000265961	3.85644979273e-05	2.58199754843e-05
0.15224	-0.0937637066899	0.028000265961	-0.028000265961	4.42745490819e-05	2.63506024453e-05
0.153235	-0.0937637066899	0.028000265961	-0.028000265961	5.0242384277e-05	2.69051849118e-05
0.15423	-0.0937637066899	0.028000265961	-0.028000265961	5.64723898219e-05	2.74841304974e-05
0.155225	-0.0937637066899	0.028000265961	-0.028000265961	6.29689520263e-05	2.80878468156e-05
0.15622	-0.0937637066899	0.028000265961	-0.028000265961	6.97364571995e-05	2.87167414798e-05
0.157215	-0.0937637066899	0.028000265961	-0.028000265961	7.67792916512e-05	2.93712221037e-05
0.15821	-0.0937637066899	0.028000265961	-0.028000265961	8.41018416907e-05	3.00516963007e-05
0.159205	-0.0937637066899	0.028000265961	-0.028000265961	9.17084936276e-05	3.07585716844e-05
0.1602	-0.0937637066899	0.028000265961	-0.028000265961	9.96036337714e-05	3.14922558683e-05
0.161195	-0.0981042095056	0.0362985335028	-0.0362985335028	4.62599623535e-06	-2.74730378567e-05
0.16219	-0.0981042095056	0.0362985335028	-0.0362985335028	1.05664395712e-05	-2.67526707879e-05
0.163185	-0.0981042095056	0.0362985335028	-0.0362985335028	1.67847983389e-05	-2.59986023414e-05
0.16418	-0.0981042095056	0.0362985335028	-0.0362985335028	2.32853874708e-05	-2.52103092675e-05
0.165175	-0.0981042095056	0.0362985335028	-0.0362985335028	3.00725218995e-05	-2.43872683163e-05
0.16617	-0.0981042095056	0.0362985335028	-0.0362985335028	3.71505165572e-05	-2.35289562383e-05
0.167165	-0.0981042095056	0.0362985335028	-0.0362985335028	4.45236863764e-05	-2.26348497837e-05
0.16816	-0.0981042095056	0.0362985335028	-0.0362985335028	5.21963462896e-05	-2.17044257028e-05
0.169155	-0.0981042095056	0.0362985335028	-0.0362985335028	6.01728112291e-05	-2.07371607458e-05
0.17015	-0.0981042095056	0.0362985335028	-0.0362985335028	6.84573961273e-05	-1.97325316632e-05
0.171145	-0.0981042095056	0.0362985335028	-0.0362985335028	7.70544159167e-05	-1.86900152052e-05
0.17214	-0.0981042095056	0.0362985335028	-0.0362985335028	8.59681855297e-05	-1.76090881221e-05
0.173135	-0.0981042095056	0.0362985335028	-0.0362985335028	9.52030198987e-05	-1.64892271642e-05
0.17413	-0.209827718055	0.000712511677489	-0.000712511677489	-2.25404318957e-05	4.57809046143e-05
0.175125	-0.209827718055	0.000712511677489	-0.000712511677489	-2.07163249059e-05	4.57858391091e-05
0.17612	-0.209827718055	0.000712511677489	-0.000712511677489	-1.89939189149e-05	4.57904984868e-05
0.177115	-0.209827718055	0.000712511677489	-0.000712511677489	-1.73702979408e-05	4.57948906356e-05
0.17811	-0.209827718055	0.000712511677489	-0.000712511677489	-1.5842546002e-05	4.57990234437e-05
0.179105	-0.209827718055	0.000712511677489	-0.000712511677489	-1.44077471165e-05	4.58029047992e-05
0.1801	-0.209827718055	0.000712511677489	-0.000712511677489	-1.30629853027e-05	4.58065425903e-05
0.181095	-0.209827718055	0.000712511677489	-0.000712511677489	-1.18053445786e-05	4.58099447053e-05
0.18209	-0.209827718055	0.000712511677489	-0.000712511677489	-1.06319089627e-05	4.58131190322e-05
0.183085	-0.209827718055	0.000712511677489	-0.000712511677489	-9.53976247297e-06	4.58160734594e-05
0.18408	-0.209827718055	0.000712511677489	-0.000712511677489	-8.52598912773e-06	4.58188158749e-05
0.185075	-0.209827718055	0.000712511677489	-0.000712511677489	-7.58767294518e-06	4.5821354167e-05
0.18607	-0.209827718055	0.000712511677489	-0.000712511677489	-6.72189794353e-06	4.58236962239e-05
0.187065	-0.209827718055	0.000712511677489	-0.000712511677489	-5.925748141e-06	4.58258499337e-05
0.18806	-0.209827718055	0.000712511677489	-0.000712511677489	-5.19630755579e-06	4.58278231846e-05
0.189055	-0.209827718055	0.000712511677489	-0.000712511677489	-4.53066020613e-06	4.58296238648e-05
0.19005	-0.209827718055	0.000712511677489	-0.000712511677489	-3.92589011023e-06	4.58312598626e-05
0.191045	-0.209827718055	0.000712511677489	-0.000712511677489	-3.3790812863e-06	4.5832739066e-05
0.19204	-0.209827718055	0.000712511677489	-0.000712511677489	-2.88731775256e-06	4.58340693633e-05
0.193035	-0.209827718055	0.000712511677489	-0.000712511677489	-2.44768352722e-06	4.58352586427e-05
0.19403	-0.209827718055	0.000712511677489	-0.000712511677489	-2.0572626285e-06	4.58363147923e-05
0.195025	-0.209827718055	0.000712511677489	-0.000712511677489	-1.7131390746e-06	4.58372457004e-05
0.19602	-0.209827718055	0.000712511677489	-0.000712511677489	-1.41239688375e-06	4.58380592551e-05
0.197015	-0.209827718055	0.000712511677489	-0.000712511677489	-1.15212007416e-06	4.58387633446e-05
0.19801	-0.209827718055	0.000712511677489	-0.000712511677489	-9.29392664035e-07	4.5839365857e-05
0.199005	-0.209827718055	0.000712511677489	-0.000712511677489	-7.412986716e-07	4.58398746807e-05
0.001	0.00954003796683	0.00808921264932	-0.00808921264932	-1.61582495211e-06	2.87559195628e-05
0.001995	0.00954003796683	0.00808921264932	-0.00808921264932	-1.44241148127e-06	2.87600888437e-05
0.00299	0.00954003796683	0.00808921264932	-0.00808921264932	-1.19851191982e-06	2.87659527813e-05
0.003985	0.00954003796683	0.00808921264932	-0.00808921264932	-8.78046213197e-07	2.8773657555e-05
0.00498	0.00954003796683	0.00808921264932	-0.00808921264932	-4.74934306841e-07	2.8783349344e-05
0.005975	0.00954003796683	0.00808921264932	-0.00808921264932	1.69038538047e-08	2.87951743276e-05
0.00697	0.00954003796683	0.00808921264932	-0.00808921264932	6.03548323297e-07	2.8809278685e-05
0.007965	0.00954003796683	0.00808921264932	-0.00808921264932	1.29107915619e-06	2.88258085955e-05
0.00896	0.00954003796683	0.00808921264932	-0.00808921264932	2.08557640705e-06	2.88449102384e-05
0.009955	0.00954003796683	0.00808921264932	-0.00808921264932	2.99312013043e-06	2.8866729793e-05
0.01095	0.00954003796683	0.00808921264932	-0.00808921264932	4.01979038089e-06	2.88914134386e-05
0.011945	0.00954003796683	0.00808921264932	-0.00808921264932	5.17166721298e-06	2.89191073544e-05
0.01294	0.00954003796683	0.00808921264932	-0.00808921264932	6.45483068127e-06	2.89499577197e-05
0.013935	0.00954003796683	0.00808921264932	-0.00808921264932	7.87536084031e-06	2.89841107137e-05
0.01493	0.00954003796683	0.00808921264932	-0.00808921264932	9.43933774465e-06	2.90217125158e-05
0.015925	0.00954003796683	0.00808921264932	-0.00808921264932	1.11528414489e-05	2.90629093052e-05
0.01692	0.00954003796683	0.00808921264932	-0.00808921264932	1.30219520075e-05	2.91078472612e-05
0.017915	0.00954003796683	0.00808921264932	-0.00808921264932	1.50527494751e-05	2.91566725631e-05
0.01891	0.00954003796683	0.00808921264932	-0.00808921264932	1.72513139063e-05	2.92095313901e-05
0.019905	0.00954003796683	0.00808921264932	-0.00808921264932	1.96237253555e-05	2.92665699215e-05
0.0209	0.00954003796683	0.00808921264932	-0.00808921264932	2.21760638774e-05	2.93279343366e-05
0.021895	0.00954003796683	0.00808921264932	-0.00808921264932	2.49144095266e-05	2.93937708146e-05
0.02289	0.00954003796683	0.00808921264932	-0.00808921264932	2.78448423574e-05	2.94642255349e-05
0.023885	0.00954003796683	0.00808921264932	-0.00808921264932	3.09734424247e-05	2.95394446767e-05
0.02488	0.00954003796683	0.00808921264932	-0.00808921264932	3.43062897828e-05	2.96195744193e-05
0.025875	0.00954003796683	0.00808921264932	-0.00808921264932	3.78494644863e-05	2.9704760942e-05
0.02687	0.00954003796683	0.00808921264932	-0.00808921264932	4.16090465899e-05	2.97951504239e-05
0.027865	0.00954003796683	0.00808921264932	-0.00808921264932	4.5591116148e-05	2.98908890445e-05
0.02886	0.00954003796683	0.00808921264932	-0.00808921264932	4.98017532152e-05	2.9992122983e-05
0.029855	0.00954003796683	0.00808921264932	-0.00808921264932	5.42470378461e-05	3.00989984186e-05
0.03085	0.00954003796683	0.00808921264932	-0.00808921264932	5.89330500952e-05	3.02116615306e-05
0.031845	0.00954003796683	0.00808921264932	-0.00808921264932	6.38658700171e-05	3.03302584983e-05
0.03284	0.00954003796683	0.00808921264932	-0.00808921264932	6.90515776664e-05	3.0454935501e-05
0.033835	0.00954003796683	0.00808921264932	-0.00808921264932	7.44962530976e-05	3.0585838718e-05
0.03483	0.00954003796683	0.00808921264932	-0.00808921264932	8.02059763652e-05	3.07231143284e-05
0.035825	0.00954003796683	0.00808921264932	-0.00808921264932	8.61868275238e-05	3.08669085117e-05
0.03682	0.00954003796683	0.00808921264932	-0.00808921264932	9.24448866281e-05	3.1017367447e-05
0.037815	0.00954003796683	0.00808921264932	-0.00808921264932	9.89862337324e-05	3.11746373137e-05
0.03881	-0.0259177231229	0.000798837197765	-0.000798837197765	1.95464362118e-06	1.24257470716e-06
0.039805	-0.0259177231229	0.000798837197765	-0.000798837197765	2.44773682895e-06	1.2437878549e-06
0.0408	-0.0259177231229	0.000798837197765	-0.000798837197765	3.0170731382e-06	1.24518858207e-06
0.041795	-0.0259177231229	0.000798837197765	-0.000798837197765	3.66811523876e-06	1.24679032843e-06
0.04279	-0.0259177231229	0.000798837197765	-0.000798837197765	4.40632582044e-06	1.24860653373e-06
0.043785	-0.0259177231229	0.000798837197765	-0.000798837197765	5.23716757306e-06	1.25065063771e-06
0.04478	-0.0259177231229	0.000798837197765	-0.000798837197765	6.16610318644e-06	1.25293608013e-06
0.045775	-0.0259177231229	0.000798837197765	-0.000798837197765	7.19859535039e-06	1.25547630075e-06
0.04677	-0.0259177231229	0.000798837197765	-0.000798837197765	8.34010675474e-06	1.2582847393e-06
0.047765	-0.0259177231229	0.000798837197765	-0.000798837197765	9.59610008929e-06	1.26137483555e-06
0.04876	-0.0259177231229	0.000798837197765	-0.000798837197765	1.09720380439e-05	1.26476002923e-06
0.049755	-0.0259177231229	0.000798837197765	-0.000798837197765	1.24733833083e-05	1.26845376011e-06
0.05075	-0.0259177231229	0.000798837197765	-0.000798837197765	1.41055985724e-05	1.27246946793e-06
0.051745	-0.0259177231229	0.000798837197765	-0.000798837197765	1.58741465259e-05	1.27682059245e-06
0.05274	-0.0259177231229	0.000798837197765	-0.000798837197765	1.77844898588e-05	1.28152057341e-06
0.053735	-0.0259177231229	0.000798837197765	-0.000798837197765	1.98420912607e-05	1.28658285057e-06
0.05473	-0.0259177231229	0.000798837197765	-0.000798837197765	2.20524134216e-05	1.29202086367e-06
0.055725	-0.0259177231229	0.000798837197765	-0.000798837197765	2.44209190312e-05	1.29784805246e-06
0.05672	-0.0259177231229	0.000798837197765	-0.000798837197765	2.69530707794e-05	1.30407785671e-06
0.057715	-0.0259177231229	0.000798837197765	-0.000798837197765	2.9654331356e-05	1.31072371615e-06
0.05871	-0.0259177231229	0.000798837197765	-0.000798837197765	3.25301634507e-05	1.31779907055e-06
0.059705	-0.0259177231229	0.000798837197765	-0.000798837197765	3.55860297535e-05	1.32531735964e-06
0.0607	-0.0259177231229	0.000798837197765	-0.000798837197765	3.88273929541e-05	1.33329202318e-06
0.061695	-0.0259177231229	0.000798837197765	-0.000798837197765	4.22597157424e-05	1.34173650092e-06
0.06269	-0.0259177231229	0.000798837197765	-0.000798837197765	4.58884608081e-05	1.35066423262e-06
0.063685	-0.0259177231229	0.000798837197765	-0.000798837197765	4.97190908411e-05	1.36008865801e-06
0.06468	-0.0259177231229	0.000798837197765	-0.000798837197765	5.37570685311e-05	1.37002321686e-06
0.065675	-0.0259177231229	0.000798837197765	-0.000798837197765	5.80078565681e-05	1.38048134891e-06
0.06667	-0.0259177231229	0.000798837197765	-0.000798837197765	6.24769176419e-05	1.39147649392e-06
0.067665	-0.0259177231229	0.000798837197765	-0.000798837197765	6.71697144421e-05	1.40302209163e-06
0.06866	-0.0259177231229	0.000798837197765	-0.000798837197765	7.20917096588e-05	1.4151315818e-06
0.069655	-0.0259177231229	0.000798837197765	-0.000798837197765	7.72483659816e-05	1.42781840417e-06
0.07065	-0.0259177231229	0.000798837197765	-0.000798837197765	8.26451461004e-05	1.4410959985e-06
0.071645	-0.0259177231229	0.000798837197765	-0.000798837197765	8.82875127051e-05	1.45497780454e-06
0.07264	-0.0259177231229	0.000798837197765	-0.000798837197765	9.41809284853e-05	1.46947726204e-06
0.073635	-0.0947504572847	0.0442057354031	-0.0442057354031	9.08609844549e-05	-3.2495382261e-05
0.07463	-0.0947504572847	0.0442057354031	-0.0442057354031	8.74995195111e-05	-3.29909840415e-05
0.075625	-0.0947504572847	0.0442057354031	-0.0442057354031	8.40500263023e-05	-3.34995643792e-05
0.07662	-0.0947504572847	0.0442057354031	-0.0442057354031	8.0516858016e-05	-3.40204814564e-05
0.077615	-0.0947504572847	0.0442057354031	-0.0442057354031	7.69043678396e-05	-3.45530934555e-05
0.07861	-0.0947504572847	0.0442057354031	-0.0442057354031	7.32169089608e-05	-3.50967585588e-05
0.079605	-0.0947504572847	0.0442057354031	-0.0442057354031	6.94588345671e-05	-3.56508349488e-05
0.0806	-0.0947504572847	0.0442057354031	-0.0442057354031	6.56344978459e-05	-3.62146808077e-05
0.081595	-0.0947504572847	0.0442057354031	-0.0442057354031	6.17482519849e-05	-3.67876543179e-05
0.08259	-0.0947504572847	0.0442057354031	-0.0442057354031	5.78044501715e-05	-3.73691136618e-05
0.083585	-0.0947504572847	0.0442057354031	-0.0442057354031	5.38074455933e-05	-3.79584170218e-05
0.08458	-0.0947504572847	0.0442057354031	-0.0442057354031	4.97615914378e-05	-3.85549225802e-05
0.085575	-0.0947504572847	0.0442057354031	-0.0442057354031	4.56712408926e-05	-3.91579885193e-05
0.08657	-0.0947504572847	0.0442057354031	-0.0442057354031	4.15407471451e-05	-3.97669730216e-05
0.087565	-0.0947504572847	0.0442057354031	-0.0442057354031	3.73744633829e-05	-4.03812342694e-05
0.08856	-0.0947504572847	0.0442057354031	-0.0442057354031	3.31767427935e-05	-4.1000130445e-05
0.089555	-0.0947504572847	0.0442057354031	-0.0442057354031	2.89519385644e-05	-4.16230197309e-05
0.09055	-0.0947504572847	0.0442057354031	-0.0442057354031	2.47044038833e-05	-4.22492603094e-05
0.091545	-0.0947504572847	0.0442057354031	-0.0442057354031	2.04384919375e-05	-4.28782103628e-05
0.09254	-0.0947504572847	0.0442057354031	-0.0442057354031	1.61585559147e-05	-4.35092280735e-05
0.093535	-0.0947504572847	0.0442057354031	-0.0442057354031	1.18689490024e-05	-4.41416716239e-05
0.09453	-0.0947504572847	0.0442057354031	-0.0442057354031	7.57402438807e-06	-4.47748991963e-05
0.095525	-0.0947504572847	0.0442057354031	-0.0442057354031	3.27813525925e-06	-4.54082689731e-05
0.09652	-0.0947504572847	0.0442057354031	-0.0442057354031	-1.0143651965e-06	-4.60411391367e-05
0.097515	-0.0947504572847	0.0442057354031	-0.0442057354031	-5.29912379168e-06	-4.66728678694e-05
0.09851	-0.0947504572847	0.0442057354031	-0.0442057354031	-9.57178733875e-06	-4.73028133536e-05
0.099505	-0.0947504572847	0.0442057354031	-0.0442057354031	-1.38280026502e-05	-4.79303337716e-05
0.1005	-0.0947504572847	0.0442057354031	-0.0442057354031	-1.80634165384e-05	-4.85547873058e-05
0.101495	-0.0947504572847	0.0442057354031	-0.0442057354031	-2.2273675816e-05	-4.91755321386e-05
0.10249	-0.0947504572847	0.0442057354031	-0.0442057354031	-2.64544272953e-05	-4.97919264524e-05
0.103485	-0.0947504572847	0.0442057354031	-0.0442057354031	-3.06013177889e-05	-5.04033284294e-05
0.10448	-0.0947504572847	0.0442057354031	-0.0442057354031	-3.47099941092e-05	-5.10090962521e-05
0.105475	-0.0947504572847	0.0442057354031	-0.0442057354031	-3.87761030686e-05	-5.16085881027e-05
0.10647	-0.0947504572847	0.0442057354031	-0.0442057354031	-4.27952914797e-05	-5.22011621638e-05
0.107465	-0.0947504572847	0.0442057354031	-0.0442057354031	-4.6763206155e-05	-5.27861766176e-05
0.10846	-0.0947504572847	0.0442057354031	-0.0442057354031	-5.06754939068e-05	-5.33629896465e-05
0.109455	-0.0947504572847	0.0442057354031	-0.0442057354031	-5.45278015478e-05	-5.39309594329e-05
0.11045	-0.0947504572847	0.0442057354031	-0.0442057354031	-5.83157758902e-05	-5.44894441591e-05
0.111445	-0.0947504572847	0.0442057354031	-0.0442057354031	-6.20350637467e-05	-5.50378020075e-05
0.11244	-0.0947504572847	0.0442057354031	-0.0442057354031	-6.56813119297e-05	-5.55753911604e-05
0.113435	-0.0947504572847	0.0442057354031	-0.0442057354031	-6.92501672516e-05	-5.61015698003e-05
0.11443	-0.0947504572847	0.0442057354031	-0.0442057354031	-7.27372765249e-05	-5.66156961094e-05
0.115425	-0.0947504572847	0.0442057354031	-0.0442057354031	-7.61382865621e-05	-5.71171282701e-05
0.11642	-0.0947504572847	0.0442057354031	-0.0442057354031	-7.94488441757e-05	-5.76052244649e-05
0.117415	-0.0947504572847	0.0442057354031	-0.0442057354031	-8.26645961781e-05	-5.8079342876e-05
0.11841	-0.0947504572847	0.0442057354031	-0.0442057354031	-8.57811893819e-05	-5.85388416859e-05
0.119405	-0.0947504572847	0.0442057354031	-0.0442057354031	-8.87942705994e-05	-5.89830790768e-05
0.1204	-0.0947504572847	0.0442057354031	-0.0442057354031	-9.16994866432e-05	-5.94114132312e-05
0.121395	-0.0947504572847	0.0442057354031	-0.0442057354031	-9.44924843257e-05	-5.98232023313e-05
0.12239	-0.0947504572847	0.0442057354031	-0.0442057354031	-9.71689104594e-05	-6.02178045597e-05
0.123385	-0.0947504572847	0.0442057354031	-0.0442057354031	-9.97244118567e-05	-6.05945780986e-05
0.12438	-0.109206668538	0.000975707412121	-0.000975707412121	2.36098945404e-06	2.36445140467e-05
0.125375	-0.109206668538	0.000975707412121	-0.000975707412121	2.87730749027e-06	2.36462106589e-05
0.12637	-0.109206668538	0.000975707412121	-0.000975707412121	3.46151335609e-06	2.36481303494e-05
0.127365	-0.109206668538	0.000975707412121	-0.000975707412121	4.11778487226e-06	2.36502868463e-05
0.12836	-0.109206668538	0.000975707412121	-0.000975707412121	4.85029985949e-06	2.3652693878e-05
0.129355	-0.109206668538	0.000975707412121	-0.000975707412121	5.66323613853e-06	2.36553651727e-05
0.13035	-0.109206668538	0.000975707412121	-0.000975707412121	6.56077153012e-06	2.36583144586e-05
0.131345	-0.109206668538	0.000975707412121	-0.000975707412121	7.54708385498e-06	2.36615554639e-05
0.13234	-0.109206668538	0.000975707412121	-0.000975707412121	8.62635093387e-06	2.3665101917e-05
0.133335	-0.109206668538	0.000975707412121	-0.000975707412121	9.8027505875e-06	2.36689675461e-05
0.13433	-0.109206668538	0.000975707412121	-0.000975707412121	1.10804606366e-05	2.36731660794e-05
0.135325	-0.109206668538	0.000975707412121	-0.000975707412121	1.2463658902e-05	2.36777112452e-05
0.13632	-0.109206668538	0.000975707412121	-0.000975707412121	1.39565232043e-05	2.36826167717e-05
0.137315	-0.109206668538	0.000975707412121	-0.000975707412121	1.55632313643e-05	2.36878963871e-05
0.13831	-0.109206668538	0.000975707412121	-0.000975707412121	1.72879612028e-05	2.36935638198e-05
0.139305	-0.109206668538	0.000975707412121	-0.000975707412121	1.91348905404e-05	2.36996327979e-05
0.1403	-0.109206668538	0.000975707412121	-0.000975707412121	2.11081971979e-05	2.37061170497e-05
0.141295	-0.109206668538	0.000975707412121	-0.000975707412121	2.32120589961e-05	2.37130303034e-05
0.14229	-0.109206668538	0.000975707412121	-0.000975707412121	2.54506537556e-05	2.37203862874e-05
0.143285	-0.109206668538	0.000975707412121	-0.000975707412121	2.78281592973e-05	2.37281987298e-05
0.14428	-0.109206668538	0.000975707412121	-0.000975707412121	3.03487534418e-05	2.37364813589e-05
0.145275	-0.109206668538	0.000975707412121	-0.000975707412121	3.30166140099e-05	2.3745247903e-05
0.14627	-0.109206668538	0.000975707412121	-0.000975707412121	3.58359188224e-05	2.37545120902e-05
0.147265	-0.109206668538	0.000975707412121	-0.000975707412121	3.88108456999e-05	2.37642876489e-05
0.14826	-0.109206668538	0.000975707412121	-0.000975707412121	4.19455724632e-05	2.37745883072e-05
0.149255	-0.109206668538	0.000975707412121	-0.000975707412121	4.5244276933e-05	2.37854277935e-05
0.15025	-0.109206668538	0.000975707412121	-0.000975707412121	4.87111369301e-05	2.3796819836e-05
0.151245	-0.109206668538	0.000975707412121	-0.000975707412121	5.23503302752e-05	2.38087781629e-05
0.15224	-0.109206668538	0.000975707412121	-0.000975707412121	5.61660347891e-05	2.38213165024e-05
0.153235	-0.109206668538	0.000975707412121	-0.000975707412121	6.01624282924e-05	2.38344485829e-05
0.15423	-0.109206668538	0.000975707412121	-0.000975707412121	6.43436886059e-05	2.38481881325e-05
0.155225	-0.109206668538	0.000975707412121	-0.000975707412121	6.87139935504e-05	2.38625488796e-05
0.15622	-0.109206668538	0.000975707412121	-0.000975707412121	7.32775209466e-05	2.38775445523e-05
0.157215	-0.109206668538	0.000975707412121	-0.000975707412121	7.80384486152e-05	2.38931888789e-05
0.15821	-0.109206668538	0.000975707412121	-0.000975707412121	8.3000954377e-05	2.39094955877e-05
0.159205	-0.109206668538	0.000975707412121	-0.000975707412121	8.81692160527e-05	2.39264784069e-05
0.1602	-0.109206668538	0.000975707412121	-0.000975707412121	9.3547411463e-05	2.39441510647e-05
0.161195	-0.109206668538	0.000975707412121	-0.000975707412121	9.91397184287e-05	2.39625272894e-05
0.16219	-0.119414948398	0.00289660352096	-0.00289660352096	5.19621947067e-05	7.58352448381e-05
0.163185	-0.119414948398	0.00289660352096	-0.00289660352096	5.57617961607e-05	7.58727412383e-05
0.16418	-0.119414948398	0.00289660352096	-0.00289660352096	5.97389286555e-05	7.59119896053e-05
0.165175	-0.119414948398	0.00289660352096	-0.00289660352096	6.38976279045e-05	7.59530297653e-05
0.16617	-0.119414948398	0.00289660352096	-0.00289660352096	6.82419296212e-05	7.59959015449e-05
0.167165	-0.119414948398	0.00289660352096	-0.00289660352096	7.27758695191e-05	7.60406447705e-05
0.16816	-0.119414948398	0.00289660352096	-0.00289660352096	7.75034833116e-05	7.60872992687e-05
0.169155	-0.119414948398	0.00289660352096	-0.00289660352096	8.2428806712e-05	7.61359048659e-05
0.17015	-0.119414948398	0.00289660352096	-0.00289660352096	8.7555875434e-05	7.61865013885e-05
0.171145	-0.119414948398	0.00289660352096	-0.00289660352096	9.28887251908e-05	7.62391286631e-05
0.17214	-0.119414948398	0.00289660352096	-0.00289660352096	9.8431391696e-05	7.62938265162e-05
0.173135	-0.112338372498	0.0379109068453	-0.0379109068453	-2.643369163e-05	-2.06114256023e-07
0.17413	-0.112338372498	0.0379109068453	-0.0379109068453	-2.16169081251e-05	4.14060385807e-07
0.175125	-0.112338372498	0.0379109068453	-0.0379109068453	-1.65448037288e-05	1.06710832208e-06
0.17612	-0.112338372498	0.0379109068453	-0.0379109068453	-1.12132671351e-05	1.75355889519e-06
0.177115	-0.112338372498	0.0379109068453	-0.0379109068453	-5.61818703788e-06	2.47394144752e-06
0.17811	-0.112338372498	0.0379109068453	-0.0379109068453	2.44547868674e-07	3.22878532148e-06
0.179105	-0.112338372498	0.0379109068453	-0.0379109068453	6.37904889058e-06	4.01861985945e-06
0.1801	-0.112338372498	0.0379109068453	-0.0379109068453	1.27894273338e-05	4.84397440383e-06
0.181095	-0.112338372498	0.0379109068453	-0.0379109068453	1.94797945043e-05	5.70537829702e-06
0.18209	-0.112338372498	0.0379109068453	-0.0379109068453	2.64542617081e-05	6.60336088139e-06
0.183085	-0.112338372498	0.0379109068453	-0.0379109068453	3.37169402511e-05	7.53845149935e-06
0.18408	-0.112338372498	0.0379109068453	-0.0379109068453	4.12719414393e-05	8.51117949329e-06
0.185075	-0.112338372498	0.0379109068453	-0.0379109068453	4.91233765786e-05	9.5220742056e-06
0.18607	-0.112338372498	0.0379109068453	-0.0379109068453	5.72753569751e-05	1.05716649787e-05
0.187065	-0.112338372498	0.0379109068453	-0.0379109068453	6.57319939347e-05	1.16604811549e-05
0.18806	-0.112338372498	0.0379109068453	-0.0379109068453	7.44973987634e-05	1.27890520767e-05
0.189055	-0.112338372498	0.0379109068453	-0.0379109068453	8.35756827671e-05	1.39579070864e-05
0.19005	-0.112338372498	0.0379109068453	-0.0379109068453	9.29709572519e-05	1.51675755265e-05
0.191045	-0.166484764102	0.00129774957584	-0.00129774957584	8.22464663761e-06	6.05127967902e-05
0.19204	-0.166484764102	0.00129774957584	-0.00129774957584	9.30721723183e-06	6.0517853379e-05
0.193035	-0.166484764102	0.00129774957584	-0.00129774957584	1.04776930685e-05	6.05233205652e-05
0.19403	-0.166484764102	0.00129774957584	-0.00129774957584	1.17394967619e-05	6.05292143356e-05
0.195025	-0.166484764102	0.00129774957584	-0.00129774957584	1.30960509263e-05	6.05355506768e-05
0.19602	-0.166484764102	0.00129774957584	-0.00129774957584	1.45507781762e-05	6.05423455755e-05
0.197015	-0.166484764102	0.00129774957584	-0.00129774957584	1.61071011257e-05	6.05496150185e-05
0.19801	-0.166484764102	0.00129774957584	-0.00129774957584	1.77684423892e-05	6.05573749925e-05
0.199005	-0.166484764102	0.00129774957584	-0.00129774957584	1.95382245811e-05	6.05656414843e-05
0.001	-0.100838756274	0.0558357146382	-0.0558357146382	-4.74019112939e-05	9.17284364221e-06
0.001995	-0.100838756274	0.0558357146382	-0.0558357146382	-3.29215003248e-05	1.18985018649e-05
0.00299	-0.100838756274	0.0558357146382	-0.0558357146382	-1.88629859776e-05	1.45447461816e-05
0.003985	-0.100838756274	0.0558357146382	-0.0558357146382	-5.22212127553e-06	1.71123760037e-05
0.00498	-0.100838756274	0.0558357146382	-0.0558357146382	8.00534075825e-06	1.96021907427e-05
0.005975	-0.100838756274	0.0558357146382	-0.0558357146382	2.08236471005e-05	2.20149898102e-05
0.00697	-0.100838756274	0.0558357146382	-0.0558357146382	3.3237044728e-05	2.43515726176e-05
0.007965	-0.100838756274	0.0558357146382	-0.0558357146382	4.52497806176e-05	2.66127385766e-05
0.00896	-0.100838756274	0.0558357146382	-0.0558357146382	5.68661017461e-05	2.87992870985e-05
0.009955	-0.100838756274	0.0558357146382	-0.0558357146382	6.80902550901e-05	3.0912017595e-05
0.01095	-0.100838756274	0.0558357146382	-0.0558357146382	7.89264876266e-05	3.29517294774e-05
0.011945	-0.100838756274	0.0558357146382	-0.0558357146382	8.93790463323e-05	3.49192221574e-05
0.01294	-0.100838756274	0.0558357146382	-0.0558357146382	9.94521781841e-05	3.68152950464e-05
0.013935	-0.0472891009153	-0.00299688541144	0.00299688541144	-3.15344471671e-05	-2.3584531637e-05
0.01493	-0.0472891009153	-0.00299688541144	0.00299688541144	-2.87709096266e-05	-2.3610611607e-05
0.015925	-0.0472891009153	-0.00299688541144	0.00299688541144	-2.61735848484e-05	-2.36351229991e-05
0.01692	-0.0472891009153	-0.00299688541144	0.00299688541144	-2.37373620074e-05	-2.3658114045e-05
0.017915	-0.0472891009153	-0.00299688541144	0.00299688541144	-2.14571302788e-05	-2.36796329765e-05
0.01891	-0.0472891009153	-0.00299688541144	0.00299688541144	-1.93277788378e-05	-2.36997280253e-05
0.019905	-0.0472891009153	-0.00299688541144	0.00299688541144	-1.73441968593e-05	-2.3718447423e-05
0.0209	-0.0472891009153	-0.00299688541144	0.00299688541144	-1.55012735186e-05	-2.37358394015e-05
0.021895	-0.0472891009153	-0.00299688541144	0.00299688541144	-1.37938979908e-05	-2.37519521924e-05
0.02289	-0.0472891009153	-0.00299688541144	0.00299688541144	-1.22169594509e-05	-2.37668340274e-05
0.023885	-0.0472891009153	-0.00299688541144	0.00299688541144	-1.0765347074e-05	-2.37805331383e-05
0.02488	-0.0472891009153	-0.00299688541144	0.00299688541144	-9.43395003538e-06	-2.37930977568e-05
0.025875	-0.0472891009153	-0.00299688541144	0.00299688541144	-8.21765751001e-06	-2.38045761145e-05
0.02687	-0.0472891009153	-0.00299688541144	0.00299688541144	-7.11135867302e-06	-2.38150164433e-05
0.027865	-0.0472891009153	-0.00299688541144	0.00299688541144	-6.10994269955e-06	-2.38244669748e-05
0.02886	-0.0472891009153	-0.00299688541144	0.00299688541144	-5.20829876468e-06	-2.38329759407e-05
0.029855	-0.0472891009153	-0.00299688541144	0.00299688541144	-4.40131604354e-06	-2.38405915728e-05
0.03085	-0.0472891009153	-0.00299688541144	0.00299688541144	-3.68388371124e-06	-2.38473621027e-05
0.031845	-0.0472891009153	-0.00299688541144	0.00299688541144	-3.05089094288e-06	-2.38533357622e-05
0.03284	-0.0472891009153	-0.00299688541144	0.00299688541144	-2.49722691357e-06	-2.38585607831e-05
0.033835	-0.0472891009153	-0.00299688541144	0.00299688541144	-2.01778079844e-06	-2.3863085397e-05
0.03483	-0.0472891009153	-0.00299688541144	0.00299688541144	-1.60744177257e-06	-2.38669578356e-05
0.035825	-0.0472891009153	-0.00299688541144	0.00299688541144	-1.26109901109e-06	-2.38702263306e-05
0.03682	-0.0472891009153	-0.00299688541144	0.00299688541144	-9.73641689111e-07	-2.38729391139e-05
0.037815	-0.0472891009153	-0.00299688541144	0.00299688541144	-7.39958981733e-07	-2.3875144417e-05
0.03881	-0.0472891009153	-0.00299688541144	0.00299688541144	-5.54940064071e-07	-2.38768904718e-05
0.039805	-0.0472891009153	-0.00299688541144	0.00299688541144	-4.13474111235e-07	-2.38782255098e-05
0.0408	-0.0472891009153	-0.00299688541144	0.00299688541144	-3.10450298335e-07	-2.38791977629e-05
0.041795	-0.0472891009153	-0.00299688541144	0.00299688541144	-2.40757800481e-07	-2.38798554628e-05
0.04279	-0.0472891009153	-0.00299688541144	0.00299688541144	-1.99285792783e-07	-2.38802468411e-05
0.043785	-0.0472891009153	-0.00299688541144	0.00299688541144	-1.80923450352e-07	-2.38804201296e-05
0.04478	-0.0472891009153	-0.00299688541144	0.00299688541144	-1.80559948296e-07	-2.38804235601e-05
0.045775	-0.0472891009153	-0.00299688541144	0.00299688541144	-1.93084461727e-07	-2.38803053641e-05
0.04677	-0.0472891009153	-0.00299688541144	0.00299688541144	-2.13386165755e-07	-2.38801137735e-05
0.047765	-0.0472891009153	-0.00299688541144	0.00299688541144	-2.36354235489e-07	-2.387989702e-05
0.04876	-0.0472891009153	-0.00299688541144	0.00299688541144	-2.56877846041e-07	-2.38797033352e-05
0.049755	-0.0472891009153	-0.00299688541144	0.00299688541144	-2.69846172519e-07	-2.38795809509e-05
0.05075	-0.0472891009153	-0.00299688541144	0.00299688541144	-2.70148390034e-07	-2.38795780988e-05
0.051745	-0.0472891009153	-0.00299688541144	0.00299688541144	-2.52673673696e-07	-2.38797430107e-05
0.05274	-0.0472891009153	-0.00299688541144	0.00299688541144	-2.12311198615e-07	-2.38801239182e-05
0.053735	-0.0472891009153	-0.00299688541144	0.00299688541144	-1.43950139902e-07	-2.3880769053e-05
0.05473	-0.0472891009153	-0.00299688541144	0.00299688541144	-4.24796726659e-08	-2.38817266469e-05
0.055725	-0.0472891009153	-0.00299688541144	0.00299688541144	9.72110279824e-08	-2.38830449316e-05
0.05672	-0.0472891009153	-0.00299688541144	0.00299688541144	2.80232786933e-07	-2.38847721388e-05
0.057715	-0.0472891009153	-0.00299688541144	0.00299688541144	5.11696429076e-07	-2.38869565003e-05
0.05871	-0.0472891009153	-0.00299688541144	0.00299688541144	7.96712779301e-07	-2.38896462477e-05
0.059705	-0.0472891009153	-0.00299688541144	0.00299688541144	1.1403926625e-06	-2.38928896127e-05
0.0607	-0.0472891009153	-0.00299688541144	0.00299688541144	1.54784690356e-06	-2.38967348271e-05
0.061695	-0.0472891009153	-0.00299688541144	0.00299688541144	2.02418632737e-06	-2.39012301226e-05
0.06269	-0.0472891009153	-0.00299688541144	0.00299688541144	2.57452175882e-06	-2.39064237309e-05
0.063685	-0.0472891009153	-0.00299688541144	0.00299688541144	3.2039640228e-06	-2.39123638837e-05
0.06468	-0.0472891009153	-0.00299688541144	0.00299688541144	3.91762394421e-06	-2.39190988128e-05
0.065675	-0.0472891009153	-0.00299688541144	0.00299688541144	4.72061234793e-06	-2.39266767498e-05
0.06667	-0.0472891009153	-0.00299688541144	0.00299688541144	5.61804005884e-06	-2.39351459265e-05
0.067665	-0.0472891009153	-0.00299688541144	0.00299688541144	6.61501790185e-06	-2.39445545746e-05
0.06866	-0.0472891009153	-0.00299688541144	0.00299688541144	7.71665670184e-06	-2.39549509258e-05
0.069655	-0.0472891009153	-0.00299688541144	0.00299688541144	8.9280672837e-06	-2.39663832119e-05
0.07065	-0.0472891009153	-0.00299688541144	0.00299688541144	1.02543604723e-05	-2.39788996644e-05
0.071645	-0.0472891009153	-0.00299688541144	0.00299688541144	1.17006470926e-05	-2.39925485153e-05
0.07264	-0.0472891009153	-0.00299688541144	0.00299688541144	1.32720379694e-05	-2.40073779961e-05
0.073635	-0.0472891009153	-0.00299688541144	0.00299688541144	1.49736439277e-05	-2.40234363385e-05
0.07463	-0.0472891009153	-0.00299688541144	0.00299688541144	1.68105757922e-05	-2.40407717744e-05
0.075625	-0.0472891009153	-0.00299688541144	0.00299688541144	1.8787944388e-05	-2.40594325355e-05
0.07662	-0.0472891009153	-0.00299688541144	0.00299688541144	2.09108605399e-05	-2.40794668533e-05
0.077615	-0.0472891009153	-0.00299688541144	0.00299688541144	2.31844350727e-05	-2.41009229597e-05
0.07861	-0.0472891009153	-0.00299688541144	0.00299688541144	2.56137788115e-05	-2.41238490864e-05
0.079605	-0.0472891009153	-0.00299688541144	0.00299688541144	2.8204002581e-05	-2.41482934651e-05
0.0806	-0.0472891009153	-0.00299688541144	0.00299688541144	3.09602172062e-05	-2.41743043275e-05
0.081595	-0.0472891009153	-0.00299688541144	0.00299688541144	3.38875335119e-05	-2.42019299053e-05
0.08259	-0.0472891009153	-0.00299688541144	0.00299688541144	3.69910623231e-05	-2.42312184303e-05
0.083585	-0.0472891009153	-0.00299688541144	0.00299688541144	4.02759144645e-05	-2.42622181341e-05
0.08458	-0.0472891009153	-0.00299688541144	0.00299688541144	4.37472007613e-05	-2.42949772484e-05
0.085575	-0.0472891009153	-0.00299688541144	0.00299688541144	4.74100320381e-05	-2.43295440051e-05
0.08657	-0.0472891009153	-0.00299688541144	0.00299688541144	5.12695191199e-05	-2.43659666358e-05
0.087565	-0.0472891009153	-0.00299688541144	0.00299688541144	5.53307728316e-05	-2.44042933722e-05
0.08856	-0.0472891009153	-0.00299688541144	0.00299688541144	5.95989039981e-05	-2.44445724461e-05
0.089555	-0.0472891009153	-0.00299688541144	0.00299688541144	6.40790234442e-05	-2.44868520891e-05
0.09055	-0.0472891009153	-0.00299688541144	0.00299688541144	6.8776241995e-05	-2.45311805329e-05
0.091545	-0.0472891009153	-0.00299688541144	0.00299688541144	7.36956704751e-05	-2.45776060094e-05
0.09254	-0.0472891009153	-0.00299688541144	0.00299688541144	7.88424197096e-05	-2.46261767502e-05
0.093535	-0.0472891009153	-0.00299688541144	0.00299688541144	8.42216005234e-05	-2.4676940987e-05
0.09453	-0.0472891009153	-0.00299688541144	0.00299688541144	8.98383237412e-05	-2.47299469515e-05
0.095525	-0.0472891009153	-0.00299688541144	0.00299688541144	9.56977001881e-05	-2.47852428755e-05
0.09652	-0.110963526554	0.0531429412986	-0.0531429412986	9.7409853426e-05	-6.47150313227e-05
0.097515	-0.110963526554	0.0531429412986	-0.0531429412986	9.19533817798e-05	-6.57029521211e-05
0.09851	-0.110963526554	0.0531429412986	-0.0531429412986	8.64413772385e-05	-6.67009274209e-05
0.099505	-0.110963526554	0.0531429412986	-0.0531429412986	8.08779484478e-05	-6.77082133318e-05
0.1005	-0.110963526554	0.0531429412986	-0.0531429412986	7.52672040534e-05	-6.87240659635e-05
0.101495	-0.110963526554	0.0531429412986	-0.0531429412986	6.9613252701e-05	-6.97477414256e-05
0.10249	-0.110963526554	0.0531429412986	-0.0531429412986	6.39202030363e-05	-7.07784958278e-05
0.103485	-0.110963526554	0.0531429412986	-0.0531429412986	5.8192163705e-05	-7.18155852798e-05
0.10448	-0.110963526554	0.0531429412986	-0.0531429412986	5.24332433527e-05	-7.28582658912e-05
0.105475	-0.110963526554	0.0531429412986	-0.0531429412986	4.66475506251e-05	-7.39057937717e-05
0.10647	-0.110963526554	0.0531429412986	-0.0531429412986	4.0839194168e-05	-7.49574250309e-05
0.107465	-0.110963526554	0.0531429412986	-0.0531429412986	3.50122826269e-05	-7.60124157786e-05
0.10846	-0.110963526554	0.0531429412986	-0.0531429412986	2.91709246477e-05	-7.70700221243e-05
0.109455	-0.110963526554	0.0531429412986	-0.0531429412986	2.33192288759e-05	-7.81295001778e-05
0.11045	-0.110963526554	0.0531429412986	-0.0531429412986	1.74613039572e-05	-7.91901060488e-05
0.111445	-0.110963526554	0.0531429412986	-0.0531429412986	1.16012585374e-05	-8.02510958467e-05
0.11244	-0.110963526554	0.0531429412986	-0.0531429412986	5.74320126211e-06	-8.13117256815e-05
0.113435	-0.110963526554	0.0531429412986	-0.0531429412986	-1.08759222989e-07	-8.23712516626e-05
0.11443	-0.110963526554	0.0531429412986	-0.0531429412986	-5.9505142722e-06	-8.34289298998e-05
0.115425	-0.110963526554	0.0531429412986	-0.0531429412986	-1.17779552398e-05	-8.44840165027e-05
0.11642	-0.110963526554	0.0531429412986	-0.0531429412986	-1.75869734802e-05	-8.5535767581e-05
0.117415	-0.110963526554	0.0531429412986	-0.0531429412986	-2.33734603477e-05	-8.65834392444e-05
0.11841	-0.110963526554	0.0531429412986	-0.0531429412986	-2.91333071965e-05	-8.76262876026e-05
0.119405	-0.110963526554	0.0531429412986	-0.0531429412986	-3.4862405381e-05	-8.86635687651e-05
0.1204	-0.110963526554	0.0531429412986	-0.0531429412986	-4.05566462556e-05	-8.96945388416e-05
0.121395	-0.110963526554	0.0531429412986	-0.0531429412986	-4.62119211744e-05	-9.07184539419e-05
0.12239	-0.110963526554	0.0531429412986	-0.0531429412986	-5.18241214919e-05	-9.17345701756e-05
0.123385	-0.110963526554	0.0531429412986	-0.0531429412986	-5.73891385624e-05	-9.27421436523e-05
0.12438	-0.110963526554	0.0531429412986	-0.0531429412986	-6.29028637401e-05	-9.37404304817e-05
0.125375	-0.110963526554	0.0531429412986	-0.0531429412986	-6.83611883795e-05	-9.47286867735e-05
0.12637	-0.110963526554	0.0531429412986	-0.0531429412986	-7.37600038347e-05	-9.57061686374e-05
0.127365	-0.110963526554	0.0531429412986	-0.0531429412986	-7.90952014602e-05	-9.66721321829e-05
0.12836	-0.110963526554	0.0531429412986	-0.0531429412986	-8.43626726102e-05	-9.76258335199e-05
0.129355	-0.110963526554	0.0531429412986	-0.0531429412986	-8.9558308639e-05	-9.85665287578e-05
0.13035	-0.110963526554	0.0531429412986	-0.0531429412986	-9.4678000901e-05	-9.94934740065e-05
0.131345	-0.109684227222	0.00348126601233	-0.00348126601233	5.72743866605e-06	7.58352216189e-05
0.13234	-0.109684227222	0.00348126601233	-0.00348126601233	6.73634051478e-06	7.58470569666e-05
0.133335	-0.109684227222	0.00348126601233	-0.00348126601233	7.84021283057e-06	7.58600064054e-05
0.13433	-0.109684227222	0.00348126601233	-0.00348126601233	9.04322654218e-06	7.5874118864e-05
0.135325	-0.109684227222	0.00348126601233	-0.00348126601233	1.03495525784e-05	7.58894432714e-05
0.13632	-0.109684227222	0.00348126601233	-0.00348126601233	1.1763361868e-05	7.59060285562e-05
0.137315	-0.109684227222	0.00348126601233	-0.00348126601233	1.32888253398e-05	7.59239236475e-05
0.13831	-0.109684227222	0.00348126601233	-0.00348126601233	1.49301139225e-05	7.59431774739e-05
0.139305	-0.109684227222	0.00348126601233	-0.00348126601233	1.6691398545e-05	7.59638389644e-05
0.1403	-0.109684227222	0.00348126601233	-0.00348126601233	1.85768501359e-05	7.59859570478e-05
0.141295	-0.109684227222	0.00348126601233	-0.00348126601233	2.05906396242e-05	7.60095806529e-05
0.14229	-0.109684227222	0.00348126601233	-0.00348126601233	2.27369379385e-05	7.60347587086e-05
0.143285	-0.109684227222	0.00348126601233	-0.00348126601233	2.50199160076e-05	7.60615401436e-05
0.14428	-0.109684227222	0.00348126601233	-0.00348126601233	2.74437447604e-05	7.60899738869e-05
0.145275	-0.109684227222	0.00348126601233	-0.00348126601233	3.00125951256e-05	7.61201088672e-05
0.14627	-0.109684227222	0.00348126601233	-0.00348126601233	3.2730638032e-05	7.61519940134e-05
0.147265	-0.109684227222	0.00348126601233	-0.00348126601233	3.56020444084e-05	7.61856782543e-05
0.14826	-0.109684227222	0.00348126601233	-0.00348126601233	3.86309851835e-05	7.62212105188e-05
0.149255	-0.109684227222	0.00348126601233	-0.00348126601233	4.18216312861e-05	7.62586397357e-05
0.15025	-0.109684227222	0.00348126601233	-0.00348126601233	4.5178153645e-05	7.62980148339e-05
0.151245	-0.109684227222	0.00348126601233	-0.00348126601233	4.87047231891e-05	7.63393847421e-05
0.15224	-0.109684227222	0.00348126601233	-0.00348126601233	5.2405510847e-05	7.63827983892e-05
0.153235	-0.109684227222	0.00348126601233	-0.00348126601233	5.62846875475e-05	7.6428304704e-05
0.15423	-0.109684227222	0.00348126601233	-0.00348126601233	6.03464242195e-05	7.64759526155e-05
0.155225	-0.109684227222	0.00348126601233	-0.00348126601233	6.45948917916e-05	7.65257910523e-05
0.15622	-0.109684227222	0.00348126601233	-0.00348126601233	6.90342611928e-05	7.65778689434e-05
0.157215	-0.109684227222	0.00348126601233	-0.00348126601233	7.36687033517e-05	7.66322352175e-05
0.15821	-0.109684227222	0.00348126601233	-0.00348126601233	7.85023891972e-05	7.66889388036e-05
0.159205	-0.109684227222	0.00348126601233	-0.00348126601233	8.3539489658e-05	7.67480286304e-05
0.1602	-0.109684227222	0.00348126601233	-0.00348126601233	8.87841756629e-05	7.68095536269e-05
0.161195	-0.109684227222	0.00348126601233	-0.00348126601233	9.42406181407e-05	7.68735627217e-05
0.16219	-0.109684227222	0.00348126601233	-0.00348126601233	9.99129880202e-05	7.69401048438e-05
0.163185	-0.15615961952	3.34261428524e-05	-3.34261428524e-05	2.08159937172e-07	1.46803352299e-06
0.16418	-0.15615961952	3.34261428524e-05	-3.34261428524e-05	3.09812342394e-07	1.46804560294e-06
0.165175	-0.15615961952	3.34261428524e-05	-3.34261428524e-05	4.40091579858e-07	1.46806108477e-06
0.16617	-0.15615961952	3.34261428524e-05	-3.34261428524e-05	6.02549064382e-07	1.46808039053e-06
0.167165	-0.15615961952	3.34261428524e-05	-3.34261428524e-05	8.00736210782e-07	1.46810394226e-06
0.16816	-0.15615961952	3.34261428524e-05	-3.34261428524e-05	1.03820443388e-06	1.46813216198e-06
0.169155	-0.15615961952	3.34261428524e-05	-3.34261428524e-05	1.31850514848e-06	1.46816547173e-06
0.17015	-0.15615961952	3.34261428524e-05	-3.34261428524e-05	1.64518976942e-06	1.46820429355e-06
0.171145	-0.15615961952	3.34261428524e-05	-3.34261428524e-05	2.0218097115e-06	1.46824904948e-06
0.17214	-0.15615961952	3.34261428524e-05	-3.34261428524e-05	2.45191638955e-06	1.46830016154e-06
0.173135	-0.15615961952	3.34261428524e-05	-3.34261428524e-05	2.93906121838e-06	1.46835805177e-06
0.17413	-0.15615961952	3.34261428524e-05	-3.34261428524e-05	3.48679561282e-06	1.46842314222e-06
0.175125	-0.15615961952	3.34261428524e-05	-3.34261428524e-05	4.09867098767e-06	1.4684958549e-06
0.17612	-0.15615961952	3.34261428524e-05	-3.34261428524e-05	4.77823875775e-06	1.46857661187e-06
0.177115	-0.15615961952	3.34261428524e-05	-3.34261428524e-05	5.52905033789e-06	1.46866583515e-06
0.17811	-0.15615961952	3.34261428524e-05	-3.34261428524e-05	6.3546571429e-06	1.46876394678e-06
0.179105	-0.15615961952	3.34261428524e-05	-3.34261428524e-05	7.2586105876e-06	1.46887136879e-06
0.1801	-0.15615961952	3.34261428524e-05	-3.34261428524e-05	8.2444620868e-06	1.46898852322e-06
0.181095	-0.15615961952	3.34261428524e-05	-3.34261428524e-05	9.31576305533e-06	1.4691158321e-06
0.18209	-0.15615961952	3.34261428524e-05	-3.34261428524e-05	1.0476064908e-05	1.46925371748e-06
0.183085	-0.15615961952	3.34261428524e-05	-3.34261428524e-05	1.17289190596e-05	1.46940260138e-06
0.18408	-0.15615961952	3.34261428524e-05	-3.34261428524e-05	1.3077876925e-05	1.46956290584e-06
0.185075	-0.15615961952	3.34261428524e-05	-3.34261428524e-05	1.4526489919e-05	1.46973505289e-06
0.18607	-0.15615961952	3.34261428524e-05	-3.34261428524e-05	1.60783094564e-05	1.46991946457e-06
0.187065	-0.15615961952	3.34261428524e-05	-3.34261428524e-05	1.77368869521e-05	1.47011656292e-06
0.18806	-0.15615961952	3.34261428524e-05	-3.34261428524e-05	1.95057738208e-05	1.47032676997e-06
0.189055	-0.15615961952	3.34261428524e-05	-3.34261428524e-05	2.13885214773e-05	1.47055050776e-06
0.19005	-0.15615961952	3.34261428524e-05	-3.34261428524e-05	2.33886813366e-05	1.47078819831e-06
0.191045	-0.15615961952	3.34261428524e-05	-3.34261428524e-05	2.55098048133e-05	1.47104026367e-06
0.19204	-0.15615961952	3.34261428524e-05	-3.34261428524e-05	2.77554433224e-05	1.47130712587e-06
0.193035	-0.15615961952	3.34261428524e-05	-3.34261428524e-05	3.01291482786e-05	1.47158920695e-06
0.19403	-0.15615961952	3.34261428524e-05	-3.34261428524e-05	3.26344710967e-05	1.47188692894e-06
0.195025	-0.15615961952	3.34261428524e-05	-3.34261428524e-05	3.52749631916e-05	1.47220071387e-06
0.19602	-0.15615961952	3.34261428524e-05	-3.34261428524e-05	3.80541759781e-05	1.47253098379e-06
0.197015	-0.15615961952	3.34261428524e-05	-3.34261428524e-05	4.0975660871e-05	1.47287816072e-06
0.19801	-0.15615961952	3.34261428524e-05	-3.34261428524e-05	4.40429692852e-05	1.47324266671e-06
0.199005	-0.15615961952	3.34261428524e-05	-3.34261428524e-05	4.72596526353e-05	1.47362492378e-06
0.001	0.00674541093127	-0.00868854773613	0.00868854773613	-1.56460378391e-06	-9.58752909971e-06
0.001995	0.00674541093127	-0.00868854773613	0.00868854773613	-1.5873289383e-06	-9.5869406059e-06
0.00299	0.00674541093127	-0.00868854773613	0.00868854773613	-1.55708882322e-06	-9.58772370819e-06
0.003985	0.00674541093127	-0.00868854773613	0.00868854773613	-1.46785392317e-06	-9.59003454779e-06
0.00498	0.00674541093127	-0.00868854773613	0.00868854773613	-1.31359472265e-06	-9.59402926586e-06
0.005975	0.00674541093127	-0.00868854773613	0.00868854773613	-1.08828170617e-06	-9.59986400359e-06
0.00697	0.00674541093127	-0.00868854773613	0.00868854773613	-7.85885358245e-07	-9.60769490218e-06
0.007965	0.00674541093127	-0.00868854773613	0.00868854773613	-4.00376163371e-07	-9.61767810281e-06
0.00896	0.00674541093127	-0.00868854773613	0.00868854773613	7.42753939409e-08	-9.62996974667e-06
0.009955	0.00674541093127	-0.00868854773613	0.00868854773613	6.44098829185e-07	-9.64472597493e-06
0.01095	0.00674541093127	-0.00868854773613	0.00868854773613	1.31512365786e-06	-9.66210292879e-06
0.011945	0.00674541093127	-0.00868854773613	0.00868854773613	2.09337939545e-06	-9.68225674943e-06
0.01294	0.00674541093127	-0.00868854773613	0.00868854773613	2.98489555745e-06	-9.70534357803e-06
0.013935	0.00674541093127	-0.00868854773613	0.00868854773613	3.99570165936e-06	-9.73151955579e-06
0.01493	0.00674541093127	-0.00868854773613	0.00868854773613	5.13182721667e-06	-9.7609408239e-06
0.015925	0.00674541093127	-0.00868854773613	0.00868854773613	6.39930174487e-06	-9.79376352352e-06
0.01692	0.00674541093127	-0.00868854773613	0.00868854773613	7.80415475946e-06	-9.83014379586e-06
0.017915	0.00674541093127	-0.00868854773613	0.00868854773613	9.35241577594e-06	-9.87023778209e-06
0.01891	0.00674541093127	-0.00868854773613	0.00868854773613	1.10501143098e-05	-9.91420162341e-06
0.019905	0.00674541093127	-0.00868854773613	0.00868854773613	1.29032798765e-05	-9.962191461e-06
0.0209	0.00674541093127	-0.00868854773613	0.00868854773613	1.49179419916e-05	-1.0014363436e-05
0.021895	0.00674541093127	-0.00868854773613	0.00868854773613	1.71001301705e-05	-1.00708736897e-05
0.02289	0.00674541093127	-0.00868854773613	0.00868854773613	1.94558739288e-05	-1.01318783632e-05
0.023885	0.00674541093127	-0.00868854773613	0.00868854773613	2.19912027819e-05	-1.01975335978e-05
0.02488	0.00674541093127	-0.00868854773613	0.00868854773613	2.47121462454e-05	-1.02679955345e-05
0.025875	0.00674541093127	-0.00868854773613	0.00868854773613	2.76247338347e-05	-1.03434203146e-05
0.02687	0.00674541093127	-0.00868854773613	0.00868854773613	3.07349950653e-05	-1.04239640792e-05
0.027865	0.00674541093127	-0.00868854773613	0.00868854773613	3.40489594527e-05	-1.05097829697e-05
0.02886	0.00674541093127	-0.00868854773613	0.00868854773613	3.75726565124e-05	-1.06010331271e-05
0.029855	0.00674541093127	-0.00868854773613	0.00868854773613	4.131211576e-05	-1.06978706926e-05
0.03085	0.00674541093127	-0.00868854773613	0.00868854773613	4.52733667108e-05	-1.08004518074e-05
0.031845	0.00674541093127	-0.00868854773613	0.00868854773613	4.94624388804e-05	-1.09089326127e-05
0.03284	0.00674541093127	-0.00868854773613	0.00868854773613	5.38853617843e-05	-1.10234692497e-05
0.033835	0.00674541093127	-0.00868854773613	0.00868854773613	5.8548164938e-05	-1.11442178596e-05
0.03483	0.00674541093127	-0.00868854773613	0.00868854773613	6.3456877857e-05	-1.12713345835e-05
0.035825	0.00674541093127	-0.00868854773613	0.00868854773613	6.86175300567e-05	-1.14049755627e-05
0.03682	0.00674541093127	-0.00868854773613	0.00868854773613	7.40361510527e-05	-1.15452969383e-05
0.037815	0.00674541093127	-0.00868854773613	0.00868854773613	7.97187703604e-05	-1.16924548515e-05
0.03881	0.00674541093127	-0.00868854773613	0.00868854773613	8.56714174954e-05	-1.18466054435e-05
0.039805	0.00674541093127	-0.00868854773613	0.00868854773613	9.19001219731e-05	-1.20079048555e-05
0.0408	0.00674541093127	-0.00868854773613	0.00868854773613	9.84109133091e-05	-1.21765092287e-05
0.041795	-0.0483757581994	0.0304114814774	-0.0304114814774	8.94269454223e-06	6.90912867593e-05
0.04279	-0.0483757581994	0.0304114814774	-0.0304114814774	6.66598052365e-06	6.88724165791e-05
0.043785	-0.0483757581994	0.0304114814774	-0.0304114814774	4.36076003879e-06	6.86508059512e-05
0.04478	-0.0483757581994	0.0304114814774	-0.0304114814774	2.03211098986e-06	6.84269430361e-05
0.045775	-0.0483757581994	0.0304114814774	-0.0304114814774	-3.14888720905e-07	6.8201315994e-05
0.04677	-0.0483757581994	0.0304114814774	-0.0304114814774	-2.6751611913e-06	6.79744129851e-05
0.047765	-0.0483757581994	0.0304114814774	-0.0304114814774	-5.0436285191e-06	6.77467221699e-05
0.04876	-0.0483757581994	0.0304114814774	-0.0304114814774	-7.41521280209e-06	6.75187317085e-05
0.049755	-0.0483757581994	0.0304114814774	-0.0304114814774	-9.78483613806e-06	6.72909297613e-05
0.05075	-0.0483757581994	0.0304114814774	-0.0304114814774	-1.21474206248e-05	6.70638044885e-05
0.051745	-0.0483757581994	0.0304114814774	-0.0304114814774	-1.449788836e-05	6.68378440504e-05
0.05274	-0.0483757581994	0.0304114814774	-0.0304114814774	-1.68311614416e-05	6.66135366074e-05
0.053735	-0.0483757581994	0.0304114814774	-0.0304114814774	-1.91421619673e-05	6.63913703197e-05
0.05473	-0.0483757581994	0.0304114814774	-0.0304114814774	-2.14258120349e-05	6.61718333476e-05
0.055725	-0.0483757581994	0.0304114814774	-0.0304114814774	-2.36770337421e-05	6.59554138514e-05
0.05672	-0.0483757581994	0.0304114814774	-0.0304114814774	-2.58907491868e-05	6.57425999914e-05
0.057715	-0.0483757581994	0.0304114814774	-0.0304114814774	-2.80618804667e-05	6.55338799279e-05
0.05871	-0.0483757581994	0.0304114814774	-0.0304114814774	-3.01853496797e-05	6.53297418211e-05
0.059705	-0.0483757581994	0.0304114814774	-0.0304114814774	-3.22560789234e-05	6.51306738314e-05
0.0607	-0.0483757581994	0.0304114814774	-0.0304114814774	-3.42689902957e-05	6.4937164119e-05
0.061695	-0.0483757581994	0.0304114814774	-0.0304114814774	-3.62190058944e-05	6.47497008442e-05
0.06269	-0.0483757581994	0.0304114814774	-0.0304114814774	-3.81010478172e-05	6.45687721674e-05
0.063685	-0.0483757581994	0.0304114814774	-0.0304114814774	-3.9910038162e-05	6.43948662488e-05
0.06468	-0.0483757581994	0.0304114814774	-0.0304114814774	-4.16408990264e-05	6.42284712486e-05
0.065675	-0.0483757581994	0.0304114814774	-0.0304114814774	-4.32885525084e-05	6.40700753273e-05
0.06667	-0.0483757581994	0.0304114814774	-0.0304114814774	-4.48479207056e-05	6.3920166645e-05
0.067665	-0.0483757581994	0.0304114814774	-0.0304114814774	-4.63139257159e-05	6.37792333621e-05
0.06866	-0.0483757581994	0.0304114814774	-0.0304114814774	-4.7681489637e-05	6.36477636389e-05
0.069655	-0.0483757581994	0.0304114814774	-0.0304114814774	-4.89455345667e-05	6.35262456356e-05
0.07065	-0.0483757581994	0.0304114814774	-0.0304114814774	-5.01009826029e-05	6.34151675125e-05
0.071645	-0.0483757581994	0.0304114814774	-0.0304114814774	-5.11427558432e-05	6.33150174299e-05
0.07264	-0.0483757581994	0.0304114814774	-0.0304114814774	-5.20657763855e-05	6.32262835482e-05
0.073635	-0.0483757581994	0.0304114814774	-0.0304114814774	-5.28649663275e-05	6.31494540275e-05
0.07463	-0.0483757581994	0.0304114814774	-0.0304114814774	-5.35352477671e-05	6.30850170283e-05
0.075625	-0.0483757581994	0.0304114814774	-0.0304114814774	-5.4071542802e-05	6.30334607107e-05
0.07662	-0.0483757581994	0.0304114814774	-0.0304114814774	-5.446877353e-05	6.29952732351e-05
0.077615	-0.0483757581994	0.0304114814774	-0.0304114814774	-5.47218620489e-05	6.29709427618e-05
0.07861	-0.0483757581994	0.0304114814774	-0.0304114814774	-5.48257304564e-05	6.2960957451e-05
0.079605	-0.0483757581994	0.0304114814774	-0.0304114814774	-5.47753008504e-05	6.2965805463e-05
0.0806	-0.0483757581994	0.0304114814774	-0.0304114814774	-5.45654953286e-05	6.29859749582e-05
0.081595	-0.0483757581994	0.0304114814774	-0.0304114814774	-5.41912359888e-05	6.30219540967e-05
0.08259	-0.0483757581994	0.0304114814774	-0.0304114814774	-5.36474449288e-05	6.3074231039e-05
0.083585	-0.0483757581994	0.0304114814774	-0.0304114814774	-5.29290442464e-05	6.31432939453e-05
0.08458	-0.0483757581994	0.0304114814774	-0.0304114814774	-5.20309560394e-05	6.32296309758e-05
0.085575	-0.0483757581994	0.0304114814774	-0.0304114814774	-5.09481024054e-05	6.33337302909e-05
0.08657	-0.0483757581994	0.0304114814774	-0.0304114814774	-4.96754054425e-05	6.34560800509e-05
0.087565	-0.0483757581994	0.0304114814774	-0.0304114814774	-4.82077872482e-05	6.35971684161e-05
0.08856	-0.0483757581994	0.0304114814774	-0.0304114814774	-4.65401699204e-05	6.37574835466e-05
0.089555	-0.0483757581994	0.0304114814774	-0.0304114814774	-4.46674755568e-05	6.39375136029e-05
0.09055	-0.0483757581994	0.0304114814774	-0.0304114814774	-4.25846262553e-05	6.41377467452e-05
0.091545	-0.0483757581994	0.0304114814774	-0.0304114814774	-4.02865441137e-05	6.43586711338e-05
0.09254	-0.0483757581994	0.0304114814774	-0.0304114814774	-3.77681512297e-05	6.46007749291e-05
0.093535	-0.0483757581994	0.0304114814774	-0.0304114814774	-3.5024369701e-05	6.48645462912e-05
0.09453	-0.0483757581994	0.0304114814774	-0.0304114814774	-3.20501216256e-05	6.51504733804e-05
0.095525	-0.0483757581994	0.0304114814774	-0.0304114814774	-2.88403291011e-05	6.54590443572e-05
0.09652	-0.0483757581994	0.0304114814774	-0.0304114814774	-2.53899142253e-05	6.57907473817e-05
0.097515	-0.0483757581994	0.0304114814774	-0.0304114814774	-2.16937990961e-05	6.61460706142e-05
0.09851	-0.0483757581994	0.0304114814774	-0.0304114814774	-1.77469058112e-05	6.6525502215e-05
0.099505	-0.0483757581994	0.0304114814774	-0.0304114814774	-1.35441564684e-05	6.69295303445e-05
0.1005	-0.0483757581994	0.0304114814774	-0.0304114814774	-9.08047316548e-06	6.73586431629e-05
0.101495	-0.0483757581994	0.0304114814774	-0.0304114814774	-4.3507780002e-06	6.78133288305e-05
0.10249	-0.0483757581994	0.0304114814774	-0.0304114814774	6.50006929638e-07	6.82940755076e-05
0.103485	-0.0483757581994	0.0304114814774	-0.0304114814774	5.92695952625e-06	6.88013713544e-05
0.10448	-0.0483757581994	0.0304114814774	-0.0304114814774	1.14851576919e-05	6.93357045313e-05
0.105475	-0.0483757581994	0.0304114814774	-0.0304114814774	1.73296793287e-05	6.98975631986e-05
0.10647	-0.0483757581994	0.0304114814774	-0.0304114814774	2.34656023389e-05	7.04874355165e-05
0.107465	-0.0483757581994	0.0304114814774	-0.0304114814774	2.98980046248e-05	7.11058096454e-05
0.10846	-0.0483757581994	0.0304114814774	-0.0304114814774	3.66319640886e-05	7.17531737454e-05
0.109455	-0.0483757581994	0.0304114814774	-0.0304114814774	4.36725586325e-05	7.2430015977e-05
0.11045	-0.0483757581994	0.0304114814774	-0.0304114814774	5.10248661586e-05	7.31368245004e-05
0.111445	-0.0483757581994	0.0304114814774	-0.0304114814774	5.86939645693e-05	7.38740874759e-05
0.11244	-0.0483757581994	0.0304114814774	-0.0304114814774	6.66849317667e-05	7.46422930637e-05
0.113435	-0.0483757581994	0.0304114814774	-0.0304114814774	7.5002845653e-05	7.54419294242e-05
0.11443	-0.0483757581994	0.0304114814774	-0.0304114814774	8.36527841306e-05	7.62734847177e-05
0.115425	-0.0483757581994	0.0304114814774	-0.0304114814774	9.26398251015e-05	7.71374471044e-05
0.11642	-0.14185025234	0.00100491705824	-0.00100491705824	-1.04747678489e-05	3.71077470325e-05
0.117415	-0.14185025234	0.00100491705824	-0.00100491705824	-9.30385687874e-06	3.71118605548e-05
0.11841	-0.14185025234	0.00100491705824	-0.00100491705824	-8.22467385924e-06	3.71156518281e-05
0.119405	-0.14185025234	0.00100491705824	-0.00100491705824	-7.23348364131e-06	3.71191339742e-05
0.1204	-0.14185025234	0.00100491705824	-0.00100491705824	-6.32655107583e-06	3.71223201151e-05
0.121395	-0.14185025234	0.00100491705824	-0.00100491705824	-5.5001410137e-06	3.71252233727e-05
0.12239	-0.14185025234	0.00100491705824	-0.00100491705824	-4.75051830583e-06	3.7127856869e-05
0.123385	-0.14185025234	0.00100491705824	-0.00100491705824	-4.07394780309e-06	3.7130233726e-05
0.12438	-0.14185025234	0.00100491705824	-0.00100491705824	-3.46669435639e-06	3.71323670654e-05
0.125375	-0.14185025234	0.00100491705824	-0.00100491705824	-2.92502281662e-06	3.71342700094e-05
0.12637	-0.14185025234	0.00100491705824	-0.00100491705824	-2.44519803467e-06	3.71359556798e-05
0.127365	-0.14185025234	0.00100491705824	-0.00100491705824	-2.02348486145e-06	3.71374371985e-05
0.12836	-0.14185025234	0.00100491705824	-0.00100491705824	-1.65614814784e-06	3.71387276876e-05
0.129355	-0.14185025234	0.00100491705824	-0.00100491705824	-1.33945274474e-06	3.71398402688e-05
0.13035	-0.14185025234	0.00100491705824	-0.00100491705824	-1.06966350305e-06	3.71407880643e-05
0.131345	-0.14185025234	0.00100491705824	-0.00100491705824	-8.43045273655e-07	3.71415841958e-05
0.13234	-0.14185025234	0.00100491705824	-0.00100491705824	-6.55862907455e-07	3.71422417854e-05
0.133335	-0.14185025234	0.00100491705824	-0.00100491705824	-5.04381255343e-07	3.71427739549e-05
0.13433	-0.14185025234	0.00100491705824	-0.00100491705824	-3.84865168215e-07	3.71431938264e-05
0.135325	-0.14185025234	0.00100491705824	-0.00100491705824	-2.93579496966e-07	3.71435145217e-05
0.13632	-0.14185025234	0.00100491705824	-0.00100491705824	-2.26789092489e-07	3.71437491627e-05
0.137315	-0.14185025234	0.00100491705824	-0.00100491705824	-1.8075880568e-07	3.71439108715e-05
0.13831	-0.14185025234	0.00100491705824	-0.00100491705824	-1.51753487434e-07	3.714401277e-05
0.139305	-0.14185025234	0.00100491705824	-0.00100491705824	-1.36037988644e-07	3.71440679801e-05
0.1403	-0.14185025234	0.00100491705824	-0.00100491705824	-1.29877160207e-07	3.71440896236e-05
0.141295	-0.14185025234	0.00100491705824	-0.00100491705824	-1.29535853016e-07	3.71440908227e-05
0.14229	-0.14185025234	0.00100491705824	-0.00100491705824	-1.31278917966e-07	3.71440846991e-05
0.143285	-0.14185025234	0.00100491705824	-0.00100491705824	-1.31371205953e-07	3.71440843749e-05
0.14428	-0.14185025234	0.00100491705824	-0.00100491705824	-1.2607756787e-07	3.7144102972e-05
0.145275	-0.14185025234	0.00100491705824	-0.00100491705824	-1.11662854613e-07	3.71441536122e-05
0.14627	-0.14185025234	0.00100491705824	-0.00100491705824	-8.43919170759e-08	3.71442494176e-05
0.147265	-0.14185025234	0.00100491705824	-0.00100491705824	-4.05296061538e-08	3.71444035101e-05
0.14826	-0.14185025234	0.00100491705824	-0.00100491705824	2.36592272587e-08	3.71446290117e-05
0.149255	-0.14185025234	0.00100491705824	-0.00100491705824	1.11909732267e-07	3.71449390441e-05
0.15025	-0.14185025234	0.00100491705824	-0.00100491705824	2.27957057976e-07	3.71453467295e-05
0.151245	-0.14185025234	0.00100491705824	-0.00100491705824	3.75536353491e-07	3.71458651897e-05
0.15224	-0.14185025234	0.00100491705824	-0.00100491705824	5.58382767918e-07	3.71465075466e-05
0.153235	-0.14185025234	0.00100491705824	-0.00100491705824	7.80231450361e-07	3.71472869223e-05
0.15423	-0.14185025234	0.00100491705824	-0.00100491705824	1.04481754993e-06	3.71482164386e-05
0.155225	-0.14185025234	0.00100491705824	-0.00100491705824	1.35587621572e-06	3.71493092174e-05
0.15622	-0.14185025234	0.00100491705824	-0.00100491705824	1.71714259685e-06	3.71505783808e-05
0.157215	-0.14185025234	0.00100491705824	-0.00100491705824	2.13235184241e-06	3.71520370506e-05
0.15821	-0.14185025234	0.00100491705824	-0.00100491705824	2.60523910151e-06	3.71536983488e-05
0.159205	-0.14185025234	0.00100491705824	-0.00100491705824	3.13953952327e-06	3.71555753974e-05
0.1602	-0.14185025234	0.00100491705824	-0.00100491705824	3.73898825678e-06	3.71576813181e-05
0.161195	-0.14185025234	0.00100491705824	-0.00100491705824	4.40732045115e-06	3.71600292331e-05
0.16219	-0.14185025234	0.00100491705824	-0.00100491705824	5.14827125548e-06	3.71626322642e-05
0.163185	-0.14185025234	0.00100491705824	-0.00100491705824	5.96557581888e-06	3.71655035334e-05
0.16418	-0.14185025234	0.00100491705824	-0.00100491705824	6.86296929046e-06	3.71686561625e-05
0.165175	-0.14185025234	0.00100491705824	-0.00100491705824	7.84418681931e-06	3.71721032736e-05
0.16617	-0.14185025234	0.00100491705824	-0.00100491705824	8.91296355455e-06	3.71758579886e-05
0.167165	-0.14185025234	0.00100491705824	-0.00100491705824	1.00730346453e-05	3.71799334294e-05
0.16816	-0.14185025234	0.00100491705824	-0.00100491705824	1.13281352406e-05	3.71843427179e-05
0.169155	-0.14185025234	0.00100491705824	-0.00100491705824	1.26820004896e-05	3.71890989761e-05
0.17015	-0.14185025234	0.00100491705824	-0.00100491705824	1.41383655415e-05	3.71942153259e-05
0.171145	-0.14185025234	0.00100491705824	-0.00100491705824	1.57009655452e-05	3.71997048893e-05
0.17214	-0.14185025234	0.00100491705824	-0.00100491705824	1.737353565e-05	3.72055807881e-05
0.173135	-0.14185025234	0.00100491705824	-0.00100491705824	1.91598110049e-05	3.72118561444e-05
0.17413	-0.14185025234	0.00100491705824	-0.00100491705824	2.1063526759e-05	3.72185440801e-05
0.175125	-0.14185025234	0.00100491705824	-0.00100491705824	2.30884180614e-05	3.7225657717e-05
0.17612	-0.14185025234	0.00100491705824	-0.00100491705824	2.52382200613e-05	3.72332101772e-05
0.177115	-0.14185025234	0.00100491705824	-0.00100491705824	2.75166679078e-05	3.72412145826e-05
0.17811	-0.14185025234	0.00100491705824	-0.00100491705824	2.99274967498e-05	3.7249684055e-05
0.179105	-0.14185025234	0.00100491705824	-0.00100491705824	3.24744417367e-05	3.72586317166e-05
0.1801	-0.14185025234	0.00100491705824	-0.00100491705824	3.51612380174e-05	3.72680706891e-05
0.181095	-0.14185025234	0.00100491705824	-0.00100491705824	3.7991620741e-05	3.72780140945e-05
0.18209	-0.14185025234	0.00100491705824	-0.00100491705824	4.09693250567e-05	3.72884750547e-05
0.183085	-0.14185025234	0.00100491705824	-0.00100491705824	4.40980861136e-05	3.72994666918e-05
0.18408	-0.14185025234	0.00100491705824	-0.00100491705824	4.73816390608e-05	3.73110021276e-05
0.185075	-0.14185025234	0.00100491705824	-0.00100491705824	5.08237190474e-05	3.7323094484e-05
0.18607	-0.14185025234	0.00100491705824	-0.00100491705824	5.44280612224e-05	3.7335756883e-05
0.187065	-0.14185025234	0.00100491705824	-0.00100491705824	5.81984007351e-05	3.73490024466e-05
0.18806	-0.14185025234	0.00100491705824	-0.00100491705824	6.21384727345e-05	3.73628442967e-05
0.189055	-0.14185025234	0.00100491705824	-0.00100491705824	6.62520123696e-05	3.73772955551e-05
0.19005	-0.14185025234	0.00100491705824	-0.00100491705824	7.05427547897e-05	3.73923693439e-05
0.191045	-0.14185025234	0.00100491705824	-0.00100491705824	7.50144351438e-05	3.7408078785e-05
0.19204	-0.14185025234	0.00100491705824	-0.00100491705824	7.9670788581e-05	3.74244370003e-05
0.193035	-0.14185025234	0.00100491705824	-0.00100491705824	8.45155502504e-05	3.74414571118e-05
0.19403	-0.14185025234	0.00100491705824	-0.00100491705824	8.95524553012e-05	3.74591522413e-05
0.195025	-0.14185025234	0.00100491705824	-0.00100491705824	9.47852388824e-05	3.74775355109e-05
0.19602	-0.130304107396	0.0409572166018	-0.0409572166018	-4.02672139179e-05	6.32711173732e-05
0.197015	-0.130304107396	0.0409572166018	-0.0409572166018	-3.49875787907e-05	6.40214713944e-05
0.19801	-0.130304107396	0.0409572166018	-0.0409572166018	-2.94490048189e-05	6.48086264063e-05
0.199005	-0.130304107396	0.0409572166018	-0.0409572166018	-2.36476299025e-05	6.56331312996e-05
0.001	0.0279547077999	-0.0123832666805	0.0123832666805	1.17825064127e-05	-3.51803030034e-06
0.001995	0.0279547077999	-0.0123832666805	0.0123832666805	1.40971206172e-05	-3.60171175473e-06
0.00299	0.0279547077999	-0.0123832666805	0.0123832666805	1.66048973261e-05	-3.69237671387e-06
0.003985	0.0279547077999	-0.0123832666805	0.0123832666805	1.93122538537e-05	-3.79025718628e-06
0.00498	0.0279547077999	-0.0123832666805	0.0123832666805	2.22256075147e-05	-3.89558518048e-06
0.005975	0.0279547077999	-0.0123832666805	0.0123832666805	2.53513756233e-05	-4.00859270498e-06
0.00697	0.0279547077999	-0.0123832666805	0.0123832666805	2.8695975494e-05	-4.12951176829e-06
0.007965	0.0279547077999	-0.0123832666805	0.0123832666805	3.22658244412e-05	-4.25857437892e-06
0.00896	0.0279547077999	-0.0123832666805	0.0123832666805	3.60673397794e-05	-4.39601254541e-06
0.009955	0.0279547077999	-0.0123832666805	0.0123832666805	4.01069388229e-05	-4.54205827625e-06
0.01095	0.0279547077999	-0.0123832666805	0.0123832666805	4.43910388863e-05	-4.69694357997e-06
0.011945	0.0279547077999	-0.0123832666805	0.0123832666805	4.89260572838e-05	-4.86090046507e-06
0.01294	0.0279547077999	-0.0123832666805	0.0123832666805	5.371841133e-05	-5.03416094008e-06
0.013935	0.0279547077999	-0.0123832666805	0.0123832666805	5.87745183393e-05	-5.21695701351e-06
0.01493	0.0279547077999	-0.0123832666805	0.0123832666805	6.4100795626e-05	-5.40952069388e-06
0.015925	0.0279547077999	-0.0123832666805	0.0123832666805	6.97036605047e-05	-5.61208398969e-06
0.01692	0.0279547077999	-0.0123832666805	0.0123832666805	7.55895302897e-05	-5.82487890947e-06
0.017915	0.0279547077999	-0.0123832666805	0.0123832666805	8.17648222955e-05	-6.04813746172e-06
0.01891	0.0279547077999	-0.0123832666805	0.0123832666805	8.82359538365e-05	-6.28209165497e-06
0.019905	0.0279547077999	-0.0123832666805	0.0123832666805	9.50093422271e-05	-6.52697349773e-06
0.0209	-0.0288614904959	0.0148785889979	-0.0148785889979	4.18706227421e-06	4.33911947101e-06
0.021895	-0.0288614904959	0.0148785889979	-0.0148785889979	3.73469982565e-06	4.31831482556e-06
0.02289	-0.0288614904959	0.0148785889979	-0.0148785889979	3.2444626894e-06	4.29576828166e-06
0.023885	-0.0288614904959	0.0148785889979	-0.0148785889979	2.7217603775e-06	4.27172862871e-06
0.02488	-0.0288614904959	0.0148785889979	-0.0148785889979	2.172002402e-06	4.24644465609e-06
0.025875	-0.0288614904959	0.0148785889979	-0.0148785889979	1.60059827494e-06	4.22016515321e-06
0.02687	-0.0288614904959	0.0148785889979	-0.0148785889979	1.01295750838e-06	4.19313890946e-06
0.027865	-0.0288614904959	0.0148785889979	-0.0148785889979	4.14489614345e-07	4.16561471423e-06
0.02886	-0.0288614904959	0.0148785889979	-0.0148785889979	-1.89395895104e-07	4.13784135693e-06
0.029855	-0.0288614904959	0.0148785889979	-0.0148785889979	-7.93289507925e-07	4.11006762694e-06
0.03085	-0.0288614904959	0.0148785889979	-0.0148785889979	-1.39178171207e-06	4.08254231367e-06
0.031845	-0.0288614904959	0.0148785889979	-0.0148785889979	-1.9794629955e-06	4.0555142065e-06
0.03284	-0.0288614904959	0.0148785889979	-0.0148785889979	-2.55092384616e-06	4.02923209484e-06
0.033835	-0.0288614904959	0.0148785889979	-0.0148785889979	-3.10075475202e-06	4.00394476808e-06
0.03483	-0.0288614904959	0.0148785889979	-0.0148785889979	-3.62354620101e-06	3.97990101561e-06
0.035825	-0.0288614904959	0.0148785889979	-0.0148785889979	-4.1138886811e-06	3.95734962683e-06
0.03682	-0.0288614904959	0.0148785889979	-0.0148785889979	-4.56637268025e-06	3.93653939114e-06
0.037815	-0.0288614904959	0.0148785889979	-0.0148785889979	-4.9755886864e-06	3.91771909793e-06
0.03881	-0.0288614904959	0.0148785889979	-0.0148785889979	-5.3361271875e-06	3.9011375366e-06
0.039805	-0.0288614904959	0.0148785889979	-0.0148785889979	-5.64257867153e-06	3.88704349654e-06
0.0408	-0.0288614904959	0.0148785889979	-0.0148785889979	-5.88953362641e-06	3.87568576715e-06
0.041795	-0.0288614904959	0.0148785889979	-0.0148785889979	-6.07158254013e-06	3.86731313782e-06
0.04279	-0.0288614904959	0.0148785889979	-0.0148785889979	-6.18331590061e-06	3.86217439795e-06
0.043785	-0.0288614904959	0.0148785889979	-0.0148785889979	-6.21932419583e-06	3.86051833694e-06
0.04478	-0.0288614904959	0.0148785889979	-0.0148785889979	-6.17419791373e-06	3.86259374417e-06
0.045775	-0.0288614904959	0.0148785889979	-0.0148785889979	-6.04252754227e-06	3.86864940906e-06
0.04677	-0.0288614904959	0.0148785889979	-0.0148785889979	-5.81890356941e-06	3.87893412098e-06
0.047765	-0.0288614904959	0.0148785889979	-0.0148785889979	-5.49791648309e-06	3.89369666934e-06
0.04876	-0.0288614904959	0.0148785889979	-0.0148785889979	-5.07415677127e-06	3.91318584354e-06
0.049755	-0.0288614904959	0.0148785889979	-0.0148785889979	-4.5422149219e-06	3.93765043296e-06
0.05075	-0.0288614904959	0.0148785889979	-0.0148785889979	-3.89668142295e-06	3.96733922701e-06
0.051745	-0.0288614904959	0.0148785889979	-0.0148785889979	-3.13214676236e-06	4.00250101507e-06
0.05274	-0.0288614904959	0.0148785889979	-0.0148785889979	-2.24320142808e-06	4.04338458655e-06
0.053735	-0.0288614904959	0.0148785889979	-0.0148785889979	-1.22443590808e-06	4.09023873085e-06
0.05473	-0.0288614904959	0.0148785889979	-0.0148785889979	-7.04406902988e-08	4.14331223734e-06
0.055725	-0.0288614904959	0.0148785889979	-0.0148785889979	1.2241937373e-06	4.20285389544e-06
0.05672	-0.0288614904959	0.0148785889979	-0.0148785889979	2.66487688676e-06	4.26911249454e-06
0.057715	-0.0288614904959	0.0148785889979	-0.0148785889979	4.25701827014e-06	4.34233682403e-06
0.05871	-0.0288614904959	0.0148785889979	-0.0148785889979	6.00602739947e-06	4.42277567331e-06
0.059705	-0.0288614904959	0.0148785889979	-0.0148785889979	7.91731378681e-06	4.51067783177e-06
0.0607	-0.0288614904959	0.0148785889979	-0.0148785889979	9.9962869442e-06	4.60629208881e-06
0.061695	-0.0288614904959	0.0148785889979	-0.0148785889979	1.22483563837e-05	4.70986723383e-06
0.06269	-0.0288614904959	0.0148785889979	-0.0148785889979	1.46789316173e-05	4.82165205622e-06
0.063685	-0.0288614904959	0.0148785889979	-0.0148785889979	1.72934221571e-05	4.94189534537e-06
0.06468	-0.0288614904959	0.0148785889979	-0.0148785889979	2.00972375152e-05	5.07084589069e-06
0.065675	-0.0288614904959	0.0148785889979	-0.0148785889979	2.30957872035e-05	5.20875248156e-06
0.06667	-0.0288614904959	0.0148785889979	-0.0148785889979	2.62944807341e-05	5.35586390739e-06
0.067665	-0.0288614904959	0.0148785889979	-0.0148785889979	2.96987276192e-05	5.51242895757e-06
0.06866	-0.0288614904959	0.0148785889979	-0.0148785889979	3.33139373706e-05	5.67869642149e-06
0.069655	-0.0288614904959	0.0148785889979	-0.0148785889979	3.71455195005e-05	5.85491508854e-06
0.07065	-0.0288614904959	0.0148785889979	-0.0148785889979	4.11988835209e-05	6.04133374814e-06
0.071645	-0.0288614904959	0.0148785889979	-0.0148785889979	4.54794389439e-05	6.23820118966e-06
0.07264	-0.0288614904959	0.0148785889979	-0.0148785889979	4.99925952814e-05	6.44576620252e-06
0.073635	-0.0288614904959	0.0148785889979	-0.0148785889979	5.47437620456e-05	6.66427757609e-06
0.07463	-0.0288614904959	0.0148785889979	-0.0148785889979	5.97383487485e-05	6.89398409978e-06
0.075625	-0.0288614904959	0.0148785889979	-0.0148785889979	6.49817649022e-05	7.13513456298e-06
0.07662	-0.0288614904959	0.0148785889979	-0.0148785889979	7.04794200186e-05	7.3879777551e-06
0.077615	-0.0288614904959	0.0148785889979	-0.0148785889979	7.62367236098e-05	7.65276246551e-06
0.07861	-0.0288614904959	0.0148785889979	-0.0148785889979	8.2259085188e-05	7.92973748363e-06
0.079605	-0.0288614904959	0.0148785889979	-0.0148785889979	8.8551914265e-05	8.21915159884e-06
0.0806	-0.0288614904959	0.0148785889979	-0.0148785889979	9.5120620353e-05	8.52125360055e-06
0.081595	-0.0755826759739	0.0450145226843	-0.0450145226843	-4.25544607387e-05	9.14370595481e-05
0.08259	-0.0755826759739	0.0450145226843	-0.0450145226843	-4.71991458935e-05	9.07542192385e-05
0.083585	-0.0755826759739	0.0450145226843	-0.0450145226843	-5.18111832878e-05	9.00761786529e-05
0.08458	-0.0755826759739	0.0450145226843	-0.0450145226843	-5.63859371262e-05	8.94036193247e-05
0.085575	-0.0755826759739	0.0450145226843	-0.0450145226843	-6.09187716131e-05	8.87372227873e-05
0.08657	-0.0755826759739	0.0450145226843	-0.0450145226843	-6.54050509529e-05	8.80776705741e-05
0.087565	-0.0755826759739	0.0450145226843	-0.0450145226843	-6.984013935e-05	8.74256442186e-05
0.08856	-0.0755826759739	0.0450145226843	-0.0450145226843	-7.4219401009e-05	8.6781825254e-05
0.089555	-0.0755826759739	0.0450145226843	-0.0450145226843	-7.85382001342e-05	8.61468952139e-05
0.09055	-0.0755826759739	0.0450145226843	-0.0450145226843	-8.27919009301e-05	8.55215356315e-05
0.091545	-0.0755826759739	0.0450145226843	-0.0450145226843	-8.69758676012e-05	8.49064280404e-05
0.09254	-0.0755826759739	0.0450145226843	-0.0450145226843	-9.10854643518e-05	8.43022539739e-05
0.093535	-0.0755826759739	0.0450145226843	-0.0450145226843	-9.51160553864e-05	8.37096949655e-05
0.09453	-0.0755826759739	0.0450145226843	-0.0450145226843	-9.90630049095e-05	8.31294325484e-05
0.095525	-0.0779269109812	0.0448555506547	-0.0448555506547	-8.85002312479e-05	5.69674546677e-05
0.09652	-0.0779269109812	0.0448555506547	-0.0448555506547	-9.24141693599e-05	5.63926271197e-05
0.097515	-0.0779269109812	0.0448555506547	-0.0448555506547	-9.6242136712e-05	5.58304258217e-05
0.09851	-0.0779269109812	0.0448555506547	-0.0448555506547	-9.99795326212e-05	5.52815264613e-05
0.099505	-0.111577378021	0.0457318987977	-0.0457318987977	6.16459411209e-05	-5.74367187897e-05
0.1005	-0.111577378021	0.0457318987977	-0.0457318987977	5.75814633067e-05	-5.80688510389e-05
0.101495	-0.111577378021	0.0457318987977	-0.0457318987977	5.34712106193e-05	-5.87081024742e-05
0.10249	-0.111577378021	0.0457318987977	-0.0457318987977	4.93192946816e-05	-5.93538336309e-05
0.103485	-0.111577378021	0.0457318987977	-0.0457318987977	4.51298271161e-05	-6.00054050446e-05
0.10448	-0.111577378021	0.0457318987977	-0.0457318987977	4.09069195456e-05	-6.06621772508e-05
0.105475	-0.111577378021	0.0457318987977	-0.0457318987977	3.66546835927e-05	-6.13235107849e-05
0.10647	-0.111577378021	0.0457318987977	-0.0457318987977	3.23772308801e-05	-6.19887661825e-05
0.107465	-0.111577378021	0.0457318987977	-0.0457318987977	2.80786730305e-05	-6.2657303979e-05
0.10846	-0.111577378021	0.0457318987977	-0.0457318987977	2.37631216667e-05	-6.332848471e-05
0.109455	-0.111577378021	0.0457318987977	-0.0457318987977	1.94346884111e-05	-6.40016689109e-05
0.11045	-0.111577378021	0.0457318987977	-0.0457318987977	1.50974848867e-05	-6.46762171173e-05
0.111445	-0.111577378021	0.0457318987977	-0.0457318987977	1.07556227159e-05	-6.53514898646e-05
0.11244	-0.111577378021	0.0457318987977	-0.0457318987977	6.41321352157e-06	-6.60268476883e-05
0.113435	-0.111577378021	0.0457318987977	-0.0457318987977	2.07436892632e-06	-6.6701651124e-05
0.11443	-0.111577378021	0.0457318987977	-0.0457318987977	-2.25679944716e-06	-6.73752607071e-05
0.115425	-0.111577378021	0.0457318987977	-0.0457318987977	-6.57617997618e-06	-6.8047036973e-05
0.11642	-0.111577378021	0.0457318987977	-0.0457318987977	-1.08796610381e-05	-6.87163404574e-05
0.117415	-0.111577378021	0.0457318987977	-0.0457318987977	-1.51631310101e-05	-6.93825316957e-05
0.11841	-0.111577378021	0.0457318987977	-0.0457318987977	-1.94224782697e-05	-7.00449712234e-05
0.119405	-0.111577378021	0.0457318987977	-0.0457318987977	-2.36535911941e-05	-7.0703019576e-05
0.1204	-0.111577378021	0.0457318987977	-0.0457318987977	-2.78523581607e-05	-7.1356037289e-05
0.121395	-0.111577378021	0.0457318987977	-0.0457318987977	-3.20146675466e-05	-7.20033848978e-05
0.12239	-0.111577378021	0.0457318987977	-0.0457318987977	-3.61364077294e-05	-7.2644422938e-05
0.123385	-0.111577378021	0.0457318987977	-0.0457318987977	-4.02134670863e-05	-7.32785119451e-05
0.12438	-0.111577378021	0.0457318987977	-0.0457318987977	-4.42417339946e-05	-7.39050124546e-05
0.125375	-0.111577378021	0.0457318987977	-0.0457318987977	-4.82170968316e-05	-7.45232850019e-05
0.12637	-0.111577378021	0.0457318987977	-0.0457318987977	-5.21354439746e-05	-7.51326901226e-05
0.127365	-0.111577378021	0.0457318987977	-0.0457318987977	-5.5992663801e-05	-7.57325883522e-05
0.12836	-0.111577378021	0.0457318987977	-0.0457318987977	-5.97846446882e-05	-7.6322340226e-05
0.129355	-0.111577378021	0.0457318987977	-0.0457318987977	-6.35072750133e-05	-7.69013062798e-05
0.13035	-0.111577378021	0.0457318987977	-0.0457318987977	-6.71564431537e-05	-7.74688470488e-05
0.131345	-0.111577378021	0.0457318987977	-0.0457318987977	-7.07280374868e-05	-7.80243230687e-05
0.13234	-0.111577378021	0.0457318987977	-0.0457318987977	-7.42179463898e-05	-7.85670948749e-05
0.133335	-0.111577378021	0.0457318987977	-0.0457318987977	-7.76220582402e-05	-7.9096523003e-05
0.13433	-0.111577378021	0.0457318987977	-0.0457318987977	-8.09362614151e-05	-7.96119679884e-05
0.135325	-0.111577378021	0.0457318987977	-0.0457318987977	-8.41564442919e-05	-8.01127903665e-05
0.13632	-0.111577378021	0.0457318987977	-0.0457318987977	-8.7278495248e-05	-8.0598350673e-05
0.137315	-0.111577378021	0.0457318987977	-0.0457318987977	-9.02983026606e-05	-8.10680094433e-05
0.13831	-0.111577378021	0.0457318987977	-0.0457318987977	-9.32117549071e-05	-8.15211272129e-05
0.139305	-0.111577378021	0.0457318987977	-0.0457318987977	-9.60147403648e-05	-8.19570645172e-05
0.1403	-0.111577378021	0.0457318987977	-0.0457318987977	-9.8703147411e-05	-8.23751818919e-05
0.141295	-0.101980040937	0.0348458455058	-0.0348458455058	-5.86371197904e-05	-1.37882074085e-05
0.14229	-0.101980040937	0.0348458455058	-0.0348458455058	-5.78389941601e-05	-1.36949237297e-05
0.143285	-0.101980040937	0.0348458455058	-0.0348458455058	-5.68682443694e-05	-1.35814640084e-05
0.14428	-0.101980040937	0.0348458455058	-0.0348458455058	-5.57206094109e-05	-1.34473302246e-05
0.145275	-0.101980040937	0.0348458455058	-0.0348458455058	-5.43918282768e-05	-1.32920243584e-05
0.14627	-0.101980040937	0.0348458455058	-0.0348458455058	-5.28776399598e-05	-1.31150483898e-05
0.147265	-0.101980040937	0.0348458455058	-0.0348458455058	-5.11737834523e-05	-1.2915904299e-05
0.14826	-0.101980040937	0.0348458455058	-0.0348458455058	-4.92759977467e-05	-1.2694094066e-05
0.149255	-0.101980040937	0.0348458455058	-0.0348458455058	-4.71800218355e-05	-1.24491196709e-05
0.15025	-0.101980040937	0.0348458455058	-0.0348458455058	-4.48815947111e-05	-1.21804830938e-05
0.151245	-0.101980040937	0.0348458455058	-0.0348458455058	-4.23764553661e-05	-1.18876863148e-05
0.15224	-0.101980040937	0.0348458455058	-0.0348458455058	-3.96603427928e-05	-1.1570231314e-05
0.153235	-0.101980040937	0.0348458455058	-0.0348458455058	-3.67289959837e-05	-1.12276200714e-05
0.15423	-0.101980040937	0.0348458455058	-0.0348458455058	-3.35781539313e-05	-1.08593545672e-05
0.155225	-0.101980040937	0.0348458455058	-0.0348458455058	-3.02035556281e-05	-1.04649367814e-05
0.15622	-0.101980040937	0.0348458455058	-0.0348458455058	-2.66009400665e-05	-1.00438686941e-05
0.157215	-0.101980040937	0.0348458455058	-0.0348458455058	-2.27660462389e-05	-9.59565228546e-06
0.15821	-0.101980040937	0.0348458455058	-0.0348458455058	-1.86946131378e-05	-9.11978953545e-06
0.159205	-0.101980040937	0.0348458455058	-0.0348458455058	-1.43823797558e-05	-8.61578242422e-06
0.1602	-0.101980040937	0.0348458455058	-0.0348458455058	-9.82508508512e-06	-8.08313293184e-06
0.161195	-0.101980040937	0.0348458455058	-0.0348458455058	-5.01846811838e-06	-7.52134303839e-06
0.16219	-0.101980040937	0.0348458455058	-0.0348458455058	4.17321520097e-08	-6.92991472397e-06
0.163185	-0.101980040937	0.0348458455058	-0.0348458455058	5.35977673359e-06	-6.30834996866e-06
0.16418	-0.101980040937	0.0348458455058	-0.0348458455058	1.09399266339e-05	-5.65615075254e-06
0.165175	-0.101980040937	0.0348458455058	-0.0348458455058	1.67864428605e-05	-4.97281905571e-06
0.16617	-0.101980040937	0.0348458455058	-0.0348458455058	2.29035864209e-05	-4.25785685823e-06
0.167165	-0.101980040937	0.0348458455058	-0.0348458455058	2.92956183226e-05	-3.5107661402e-06
0.16816	-0.101980040937	0.0348458455058	-0.0348458455058	3.59667995732e-05	-2.73104888171e-06
0.169155	-0.101980040937	0.0348458455058	-0.0348458455058	4.29213911803e-05	-1.91820706284e-06
0.17015	-0.101980040937	0.0348458455058	-0.0348458455058	5.01636541514e-05	-1.07174266367e-06
0.171145	-0.101980040937	0.0348458455058	-0.0348458455058	5.76978494939e-05	-1.91157664286e-07
0.17214	-0.101980040937	0.0348458455058	-0.0348458455058	6.55282382155e-05	7.24045955219e-07
0.173135	-0.101980040937	0.0348458455058	-0.0348458455058	7.36590813238e-05	1.67436621476e-06
0.17413	-0.101980040937	0.0348458455058	-0.0348458455058	8.20946398261e-05	2.66030113427e-06
0.175125	-0.101980040937	0.0348458455058	-0.0348458455058	9.08391747302e-05	3.68234873364e-06
0.17612	-0.101980040937	0.0348458455058	-0.0348458455058	9.98969470435e-05	4.74100703279e-06
0.177115	-0.125701154506	0.0406874668414	-0.0406874668414	-8.50160754216e-05	2.95573674729e-05
0.17811	-0.125701154506	0.0406874668414	-0.0406874668414	-8.29560336773e-05	2.98466453834e-05
0.179105	-0.125701154506	0.0406874668414	-0.0406874668414	-8.06892870017e-05	3.01649494875e-05
0.1801	-0.125701154506	0.0406874668414	-0.0406874668414	-7.82119110305e-05	3.05128308576e-05
0.181095	-0.125701154506	0.0406874668414	-0.0406874668414	-7.55199813991e-05	3.08908405659e-05
0.18209	-0.125701154506	0.0406874668414	-0.0406874668414	-7.26095737433e-05	3.12995296847e-05
0.183085	-0.125701154506	0.0406874668414	-0.0406874668414	-6.94767636986e-05	3.17394492864e-05
0.18408	-0.125701154506	0.0406874668414	-0.0406874668414	-6.61176269007e-05	3.22111504432e-05
0.185075	-0.125701154506	0.0406874668414	-0.0406874668414	-6.25282389852e-05	3.27151842274e-05
0.18607	-0.125701154506	0.0406874668414	-0.0406874668414	-5.87046755877e-05	3.32521017114e-05
0.187065	-0.125701154506	0.0406874668414	-0.0406874668414	-5.46430123437e-05	3.38224539673e-05
0.18806	-0.125701154506	0.0406874668414	-0.0406874668414	-5.03393248891e-05	3.44267920676e-05
0.189055	-0.125701154506	0.0406874668414	-0.0406874668414	-4.57896888592e-05	3.50656670844e-05
0.19005	-0.125701154506	0.0406874668414	-0.0406874668414	-4.09901798898e-05	3.57396300901e-05
0.191045	-0.125701154506	0.0406874668414	-0.0406874668414	-3.59368736165e-05	3.6449232157e-05
0.19204	-0.125701154506	0.0406874668414	-0.0406874668414	-3.06258456749e-05	3.71950243574e-05
0.193035	-0.125701154506	0.0406874668414	-0.0406874668414	-2.50531717006e-05	3.79775577636e-05
0.19403	-0.125701154506	0.0406874668414	-0.0406874668414	-1.92149273292e-05	3.87973834478e-05
0.195025	-0.125701154506	0.0406874668414	-0.0406874668414	-1.31071881964e-05	3.96550524824e-05
0.19602	-0.125701154506	0.0406874668414	-0.0406874668414	-6.7260299377e-06	4.05511159396e-05
0.197015	-0.125701154506	0.0406874668414	-0.0406874668414	-6.75281887938e-08	4.14861248917e-05
0.19801	-0.125701154506	0.0406874668414	-0.0406874668414	6.87224141472e-06	4.24606304111e-05
0.199005	-0.125701154506	0.0406874668414	-0.0406874668414	1.40972032372e-05	4.347518357e-05
0.001	0.0402107575181	-0.00178480928546	0.00178480928546	7.82956560664e-05	-7.53554547514e-06
0.001995	0.0402107575181	-0.00178480928546	0.00178480928546	8.41297475254e-05	-7.5655763769e-06
0.00299	0.0402107575181	-0.00178480928546	0.00178480928546	9.02460209783e-05	-7.59705980641e-06
0.003985	0.0402107575181	-0.00178480928546	0.00178480928546	9.66511288608e-05	-7.63003000699e-06
0.00498	-0.0516085518361	-0.00304844693742	0.00304844693742	-8.56381366507e-05	-2.70812050686e-05
0.005975	-0.0516085518361	-0.00304844693742	0.00304844693742	-8.02430711185e-05	-2.71332311307e-05
0.00697	-0.0516085518361	-0.00304844693742	0.00304844693742	-7.50792286285e-05	-2.71830274472e-05
0.007965	-0.0516085518361	-0.00304844693742	0.00304844693742	-7.01415675629e-05	-2.72306426355e-05
0.00896	-0.0516085518361	-0.00304844693742	0.00304844693742	-6.54250463039e-05	-2.72761253135e-05
0.009955	-0.0516085518361	-0.00304844693742	0.00304844693742	-6.09246232336e-05	-2.73195240987e-05
0.01095	-0.0516085518361	-0.00304844693742	0.00304844693742	-5.66352567344e-05	-2.73608876089e-05
0.011945	-0.0516085518361	-0.00304844693742	0.00304844693742	-5.25519051884e-05	-2.74002644617e-05
0.01294	-0.0516085518361	-0.00304844693742	0.00304844693742	-4.86695269778e-05	-2.74377032748e-05
0.013935	-0.0516085518361	-0.00304844693742	0.00304844693742	-4.49830804848e-05	-2.74732526659e-05
0.01493	-0.0516085518361	-0.00304844693742	0.00304844693742	-4.14875240917e-05	-2.75069612526e-05
0.015925	-0.0516085518361	-0.00304844693742	0.00304844693742	-3.81778161805e-05	-2.75388776526e-05
0.01692	-0.0516085518361	-0.00304844693742	0.00304844693742	-3.50489151337e-05	-2.75690504836e-05
0.017915	-0.0516085518361	-0.00304844693742	0.00304844693742	-3.20957793332e-05	-2.75975283632e-05
0.01891	-0.0516085518361	-0.00304844693742	0.00304844693742	-2.93133671614e-05	-2.76243599091e-05
0.019905	-0.0516085518361	-0.00304844693742	0.00304844693742	-2.66966370005e-05	-2.7649593739e-05
0.0209	-0.0516085518361	-0.00304844693742	0.00304844693742	-2.42405472326e-05	-2.76732784706e-05
0.021895	-0.0516085518361	-0.00304844693742	0.00304844693742	-2.194005624e-05	-2.76954627215e-05
0.02289	-0.0516085518361	-0.00304844693742	0.00304844693742	-1.97901224048e-05	-2.77161951094e-05
0.023885	-0.0516085518361	-0.00304844693742	0.00304844693742	-1.77857041094e-05	-2.7735524252e-05
0.02488	-0.0516085518361	-0.00304844693742	0.00304844693742	-1.59217597358e-05	-2.77534987669e-05
0.025875	-0.0516085518361	-0.00304844693742	0.00304844693742	-1.41932476663e-05	-2.77701672718e-05
0.02687	-0.0516085518361	-0.00304844693742	0.00304844693742	-1.2595126283e-05	-2.77855783844e-05
0.027865	-0.0516085518361	-0.00304844693742	0.00304844693742	-1.11223539683e-05	-2.77997807224e-05
0.02886	-0.0516085518361	-0.00304844693742	0.00304844693742	-9.7698891043e-06	-2.78128229033e-05
0.029855	-0.0516085518361	-0.00304844693742	0.00304844693742	-8.53269007318e-06	-2.7824753545e-05
0.03085	-0.0516085518361	-0.00304844693742	0.00304844693742	-7.40571525717e-06	-2.78356212651e-05
0.031845	-0.0516085518361	-0.00304844693742	0.00304844693742	-6.38392303848e-06	-2.78454746812e-05
0.03284	-0.0516085518361	-0.00304844693742	0.00304844693742	-5.46227179931e-06	-2.78543624109e-05
0.033835	-0.0516085518361	-0.00304844693742	0.00304844693742	-4.63571992187e-06	-2.78623330721e-05
0.03483	-0.0516085518361	-0.00304844693742	0.00304844693742	-3.89922578836e-06	-2.78694352823e-05
0.035825	-0.0516085518361	-0.00304844693742	0.00304844693742	-3.24774778098e-06	-2.78757176593e-05
0.03682	-0.0516085518361	-0.00304844693742	0.00304844693742	-2.67624428195e-06	-2.78812288206e-05
0.037815	-0.0516085518361	-0.00304844693742	0.00304844693742	-2.17967367347e-06	-2.7886017384e-05
0.03881	-0.0516085518361	-0.00304844693742	0.00304844693742	-1.75299433774e-06	-2.78901319672e-05
0.039805	-0.0516085518361	-0.00304844693742	0.00304844693742	-1.39116465697e-06	-2.78936211877e-05
0.0408	-0.0516085518361	-0.00304844693742	0.00304844693742	-1.08914301336e-06	-2.78965336633e-05
0.041795	-0.0516085518361	-0.00304844693742	0.00304844693742	-8.41887789125e-07	-2.78989180117e-05
0.04279	-0.0516085518361	-0.00304844693742	0.00304844693742	-6.44357366461e-07	-2.79008228505e-05
0.043785	-0.0516085518361	-0.00304844693742	0.00304844693742	-4.91510127577e-07	-2.79022967973e-05
0.04478	-0.0516085518361	-0.00304844693742	0.00304844693742	-3.78304454678e-07	-2.790338847e-05
0.045775	-0.0516085518361	-0.00304844693742	0.00304844693742	-2.99698729969e-07	-2.7904146486e-05
0.04677	-0.0516085518361	-0.00304844693742	0.00304844693742	-2.50651335655e-07	-2.79046194632e-05
0.047765	-0.0516085518361	-0.00304844693742	0.00304844693742	-2.26120653943e-07	-2.79048560191e-05
0.04876	-0.0516085518361	-0.00304844693742	0.00304844693742	-2.21065067036e-07	-2.79049047715e-05
0.049755	-0.0516085518361	-0.00304844693742	0.00304844693742	-2.3044295714e-07	-2.7904814338e-05
0.05075	-0.0516085518361	-0.00304844693742	0.00304844693742	-2.49212706461e-07	-2.79046333363e-05
0.051745	-0.0516085518361	-0.00304844693742	0.00304844693742	-2.72332697203e-07	-2.7904410384e-05
0.05274	-0.0516085518361	-0.00304844693742	0.00304844693742	-2.94761311573e-07	-2.79041940989e-05
0.053735	-0.0516085518361	-0.00304844693742	0.00304844693742	-3.11456931775e-07	-2.79040330985e-05
0.05473	-0.0516085518361	-0.00304844693742	0.00304844693742	-3.17377940015e-07	-2.79039760007e-05
0.055725	-0.0516085518361	-0.00304844693742	0.00304844693742	-3.07482718497e-07	-2.79040714229e-05
0.05672	-0.0516085518361	-0.00304844693742	0.00304844693742	-2.76729649428e-07	-2.7904367983e-05
0.057715	-0.0516085518361	-0.00304844693742	0.00304844693742	-2.20077115012e-07	-2.79049142986e-05
0.05871	-0.0516085518361	-0.00304844693742	0.00304844693742	-1.32483497455e-07	-2.79057589873e-05
0.059705	-0.0516085518361	-0.00304844693742	0.00304844693742	-8.90717896229e-09	-2.79069506668e-05
0.0607	-0.0516085518361	-0.00304844693742	0.00304844693742	1.55693458261e-07	-2.79085379549e-05
0.061695	-0.0516085518361	-0.00304844693742	0.00304844693742	3.66360032011e-07	-2.79105694691e-05
0.06269	-0.0516085518361	-0.00304844693742	0.00304844693742	6.2813416008e-07	-2.79130938271e-05
0.063685	-0.0516085518361	-0.00304844693742	0.00304844693742	9.46057460264e-07	-2.79161596467e-05
0.06468	-0.0516085518361	-0.00304844693742	0.00304844693742	1.32517155036e-06	-2.79198155454e-05
0.065675	-0.0516085518361	-0.00304844693742	0.00304844693742	1.77051804816e-06	-2.7924110141e-05
0.06667	-0.0516085518361	-0.00304844693742	0.00304844693742	2.28713857145e-06	-2.79290920511e-05
0.067665	-0.0516085518361	-0.00304844693742	0.00304844693742	2.88007473805e-06	-2.79348098934e-05
0.06866	-0.0516085518361	-0.00304844693742	0.00304844693742	3.55436816572e-06	-2.79413122855e-05
0.069655	-0.0516085518361	-0.00304844693742	0.00304844693742	4.31506047229e-06	-2.79486478452e-05
0.07065	-0.0516085518361	-0.00304844693742	0.00304844693742	5.16719327553e-06	-2.79568651901e-05
0.071645	-0.0516085518361	-0.00304844693742	0.00304844693742	6.11580819324e-06	-2.79660129379e-05
0.07264	-0.0516085518361	-0.00304844693742	0.00304844693742	7.16594684322e-06	-2.79761397062e-05
0.073635	-0.0516085518361	-0.00304844693742	0.00304844693742	8.32265084327e-06	-2.79872941127e-05
0.07463	-0.0516085518361	-0.00304844693742	0.00304844693742	9.59096181117e-06	-2.79995247751e-05
0.075625	-0.0516085518361	-0.00304844693742	0.00304844693742	1.09759213647e-05	-2.80128803111e-05
0.07662	-0.0516085518361	-0.00304844693742	0.00304844693742	1.24825711217e-05	-2.80274093383e-05
0.077615	-0.0516085518361	-0.00304844693742	0.00304844693742	1.41159527e-05	-2.80431604744e-05
0.07861	-0.0516085518361	-0.00304844693742	0.00304844693742	1.58811077172e-05	-2.80601823371e-05
0.079605	-0.0516085518361	-0.00304844693742	0.00304844693742	1.77830777913e-05	-2.8078523544e-05
0.0806	-0.0516085518361	-0.00304844693742	0.00304844693742	1.98269045401e-05	-2.80982327129e-05
0.081595	-0.0516085518361	-0.00304844693742	0.00304844693742	2.20176295812e-05	-2.81193584613e-05
0.08259	-0.0516085518361	-0.00304844693742	0.00304844693742	2.43602945326e-05	-2.8141949407e-05
0.083585	-0.0516085518361	-0.00304844693742	0.00304844693742	2.6859941012e-05	-2.81660541676e-05
0.08458	-0.0516085518361	-0.00304844693742	0.00304844693742	2.95216106371e-05	-2.81917213608e-05
0.085575	-0.0516085518361	-0.00304844693742	0.00304844693742	3.23503450259e-05	-2.82189996043e-05
0.08657	-0.0516085518361	-0.00304844693742	0.00304844693742	3.53511857961e-05	-2.82479375157e-05
0.087565	-0.0516085518361	-0.00304844693742	0.00304844693742	3.85291745654e-05	-2.82785837127e-05
0.08856	-0.0516085518361	-0.00304844693742	0.00304844693742	4.18893529518e-05	-2.8310986813e-05
0.089555	-0.0516085518361	-0.00304844693742	0.00304844693742	4.54367625729e-05	-2.83451954343e-05
0.09055	-0.0516085518361	-0.00304844693742	0.00304844693742	4.91764450466e-05	-2.83812581942e-05
0.091545	-0.0516085518361	-0.00304844693742	0.00304844693742	5.31134419907e-05	-2.84192237104e-05
0.09254	-0.0516085518361	-0.00304844693742	0.00304844693742	5.72527950229e-05	-2.84591406005e-05
0.093535	-0.0516085518361	-0.00304844693742	0.00304844693742	6.15995457611e-05	-2.85010574823e-05
0.09453	-0.0516085518361	-0.00304844693742	0.00304844693742	6.6158735823e-05	-2.85450229734e-05
0.095525	-0.0516085518361	-0.00304844693742	0.00304844693742	7.09354068265e-05	-2.85910856915e-05
0.09652	-0.0516085518361	-0.00304844693742	0.00304844693742	7.59346003893e-05	-2.86392942542e-05
0.097515	-0.0516085518361	-0.00304844693742	0.00304844693742	8.11613581292e-05	-2.86896972792e-05
0.09851	-0.0516085518361	-0.00304844693742	0.00304844693742	8.66207216641e-05	-2.87423433842e-05
0.099505	-0.0516085518361	-0.00304844693742	0.00304844693742	9.23177326117e-05	-2.87972811869e-05
0.1005	-0.0516085518361	-0.00304844693742	0.00304844693742	9.82574325898e-05	-2.8854559305e-05
0.101495	-0.104175085234	0.0582369010886	-0.0582369010886	1.55865947013e-05	2.28505016144e-05
0.10249	-0.104175085234	0.0582369010886	-0.0582369010886	8.41116689104e-06	2.14351205215e-05
0.103485	-0.104175085234	0.0582369010886	-0.0582369010886	1.22863435627e-06	2.0018337994e-05
0.10448	-0.104175085234	0.0582369010886	-0.0582369010886	-5.95680774378e-06	1.86009815433e-05
0.105475	-0.104175085234	0.0582369010886	-0.0582369010886	-1.31409642499e-05	1.71838786811e-05
0.10647	-0.104175085234	0.0582369010886	-0.0582369010886	-2.03196400027e-05	1.57678569189e-05
0.107465	-0.104175085234	0.0582369010886	-0.0582369010886	-2.74886398431e-05	1.4353743768e-05
0.10846	-0.104175085234	0.0582369010886	-0.0582369010886	-3.46437686118e-05	1.29423667401e-05
0.109455	-0.104175085234	0.0582369010886	-0.0582369010886	-4.17808311495e-05	1.15345533467e-05
0.11045	-0.104175085234	0.0582369010886	-0.0582369010886	-4.8895632297e-05	1.01311310992e-05
0.111445	-0.104175085234	0.0582369010886	-0.0582369010886	-5.5983976895e-05	8.73292750914e-06
0.11244	-0.104175085234	0.0582369010886	-0.0582369010886	-6.30416697844e-05	7.34077008807e-06
0.113435	-0.104175085234	0.0582369010886	-0.0582369010886	-7.00645158058e-05	5.95548634749e-06
0.11443	-0.104175085234	0.0582369010886	-0.0582369010886	-7.70483198e-05	4.57790379888e-06
0.115425	-0.104175085234	0.0582369010886	-0.0582369010886	-8.39888866077e-05	3.20884995376e-06
0.11642	-0.104175085234	0.0582369010886	-0.0582369010886	-9.08820210698e-05	1.84915232364e-06
0.117415	-0.104175085234	0.0582369010886	-0.0582369010886	-9.77235280269e-05	4.99638420028e-07
0.11841	-0.093682340476	0.0404001673973	-0.0404001673973	-7.22587388902e-05	-5.63142610614e-05
0.119405	-0.093682340476	0.0404001673973	-0.0404001673973	-7.44583882931e-05	-5.66099848871e-05
0.1204	-0.093682340476	0.0404001673973	-0.0404001673973	-7.65449649377e-05	-5.68905070589e-05
0.121395	-0.093682340476	0.0404001673973	-0.0404001673973	-7.85140949609e-05	-5.71552395489e-05
0.12239	-0.093682340476	0.0404001673973	-0.0404001673973	-8.03614044994e-05	-5.74035943291e-05
0.123385	-0.093682340476	0.0404001673973	-0.0404001673973	-8.208251969e-05	-5.76349833713e-05
0.12438	-0.093682340476	0.0404001673973	-0.0404001673973	-8.36730666695e-05	-5.78488186475e-05
0.125375	-0.093682340476	0.0404001673973	-0.0404001673973	-8.51286715746e-05	-5.80445121296e-05
0.12637	-0.093682340476	0.0404001673973	-0.0404001673973	-8.64449605421e-05	-5.82214757896e-05
0.127365	-0.093682340476	0.0404001673973	-0.0404001673973	-8.76175597089e-05	-5.83791215995e-05
0.12836	-0.093682340476	0.0404001673973	-0.0404001673973	-8.86420952116e-05	-5.85168615311e-05
0.129355	-0.093682340476	0.0404001673973	-0.0404001673973	-8.9514193187e-05	-5.86341075565e-05
0.13035	-0.093682340476	0.0404001673973	-0.0404001673973	-9.0229479772e-05	-5.87302716475e-05
0.131345	-0.093682340476	0.0404001673973	-0.0404001673973	-9.07835811034e-05	-5.88047657761e-05
0.13234	-0.093682340476	0.0404001673973	-0.0404001673973	-9.11721233178e-05	-5.88570019142e-05
0.133335	-0.093682340476	0.0404001673973	-0.0404001673973	-9.13907325521e-05	-5.88863920338e-05
0.13433	-0.093682340476	0.0404001673973	-0.0404001673973	-9.1435034943e-05	-5.88923481069e-05
0.135325	-0.093682340476	0.0404001673973	-0.0404001673973	-9.13006566274e-05	-5.88742821053e-05
0.13632	-0.093682340476	0.0404001673973	-0.0404001673973	-9.0983223742e-05	-5.8831606001e-05
0.137315	-0.093682340476	0.0404001673973	-0.0404001673973	-9.04783624235e-05	-5.8763731766e-05
0.13831	-0.093682340476	0.0404001673973	-0.0404001673973	-8.97816988088e-05	-5.86700713722e-05
0.139305	-0.093682340476	0.0404001673973	-0.0404001673973	-8.88888590347e-05	-5.85500367916e-05
0.1403	-0.093682340476	0.0404001673973	-0.0404001673973	-8.77954692379e-05	-5.8403039996e-05
0.141295	-0.093682340476	0.0404001673973	-0.0404001673973	-8.64971555552e-05	-5.82284929574e-05
0.14229	-0.093682340476	0.0404001673973	-0.0404001673973	-8.49895441233e-05	-5.80258076479e-05
0.143285	-0.093682340476	0.0404001673973	-0.0404001673973	-8.32682610791e-05	-5.77943960392e-05
0.14428	-0.093682340476	0.0404001673973	-0.0404001673973	-8.13289325594e-05	-5.75336701034e-05
0.145275	-0.093682340476	0.0404001673973	-0.0404001673973	-7.91671847009e-05	-5.72430418124e-05
0.14627	-0.093682340476	0.0404001673973	-0.0404001673973	-7.67786436403e-05	-5.69219231381e-05
0.147265	-0.093682340476	0.0404001673973	-0.0404001673973	-7.41589355145e-05	-5.65697260526e-05
0.14826	-0.093682340476	0.0404001673973	-0.0404001673973	-7.13036864603e-05	-5.61858625276e-05
0.149255	-0.093682340476	0.0404001673973	-0.0404001673973	-6.82085226144e-05	-5.57697445352e-05
0.15025	-0.093682340476	0.0404001673973	-0.0404001673973	-6.48690701136e-05	-5.53207840474e-05
0.151245	-0.093682340476	0.0404001673973	-0.0404001673973	-6.12809550947e-05	-5.4838393036e-05
0.15224	-0.093682340476	0.0404001673973	-0.0404001673973	-5.74398036944e-05	-5.4321983473e-05
0.153235	-0.093682340476	0.0404001673973	-0.0404001673973	-5.33412420496e-05	-5.37709673303e-05
0.15423	-0.093682340476	0.0404001673973	-0.0404001673973	-4.8980896297e-05	-5.318475658e-05
0.155225	-0.093682340476	0.0404001673973	-0.0404001673973	-4.43543925734e-05	-5.25627631938e-05
0.15622	-0.093682340476	0.0404001673973	-0.0404001673973	-3.94573570155e-05	-5.19043991438e-05
0.157215	-0.093682340476	0.0404001673973	-0.0404001673973	-3.42854157602e-05	-5.1209076402e-05
0.15821	-0.093682340476	0.0404001673973	-0.0404001673973	-2.88341949443e-05	-5.04762069402e-05
0.159205	-0.093682340476	0.0404001673973	-0.0404001673973	-2.30993207045e-05	-4.97052027304e-05
0.1602	-0.093682340476	0.0404001673973	-0.0404001673973	-1.70764191775e-05	-4.88954757446e-05
0.161195	-0.093682340476	0.0404001673973	-0.0404001673973	-1.07611165002e-05	-4.80464379546e-05
0.16219	-0.093682340476	0.0404001673973	-0.0404001673973	-4.14903880935e-06	-4.71575013325e-05
0.163185	-0.093682340476	0.0404001673973	-0.0404001673973	2.76418775827e-06	-4.62280778501e-05
0.16418	-0.093682340476	0.0404001673973	-0.0404001673973	9.9829370659e-06	-4.52575794795e-05
0.165175	-0.093682340476	0.0404001673973	-0.0404001673973	1.75115829767e-05	-4.42454181925e-05
0.16617	-0.093682340476	0.0404001673973	-0.0404001673973	2.5354499354e-05	-4.31910059611e-05
0.167165	-0.093682340476	0.0404001673973	-0.0404001673973	3.3516060061e-05	-4.20937547572e-05
0.16816	-0.093682340476	0.0404001673973	-0.0404001673973	4.20006389608e-05	-4.09530765529e-05
0.169155	-0.093682340476	0.0404001673973	-0.0404001673973	5.08126099168e-05	-3.976838332e-05
0.17015	-0.093682340476	0.0404001673973	-0.0404001673973	5.99563467921e-05	-3.85390870304e-05
0.171145	-0.093682340476	0.0404001673973	-0.0404001673973	6.94362234499e-05	-3.72645996562e-05
0.17214	-0.093682340476	0.0404001673973	-0.0404001673973	7.92566137535e-05	-3.59443331692e-05
0.173135	-0.093682340476	0.0404001673973	-0.0404001673973	8.94218915661e-05	-3.45776995414e-05
0.17413	-0.093682340476	0.0404001673973	-0.0404001673973	9.99364307509e-05	-3.31641107448e-05
0.175125	-0.165760736695	0.060932486224	-0.060932486224	-6.52792127817e-05	1.45728377161e-05
0.17612	-0.165760736695	0.060932486224	-0.060932486224	-7.14447294089e-05	1.3202325716e-05
0.177115	-0.165760736695	0.060932486224	-0.060932486224	-7.75750906927e-05	1.18396282792e-05
0.17811	-0.165760736695	0.060932486224	-0.060932486224	-8.3666919987e-05	1.0485495989e-05
0.179105	-0.165760736695	0.060932486224	-0.060932486224	-8.97168406457e-05	9.14067942877e-06
0.1801	-0.165760736695	0.060932486224	-0.060932486224	-9.57214760225e-05	7.80592918189e-06
0.181095	-0.112733274682	0.0336422839842	-0.0336422839842	5.48841834251e-05	5.83740585543e-05
0.18209	-0.112733274682	0.0336422839842	-0.0336422839842	6.23783192063e-05	5.92298010444e-05
0.183085	-0.112733274682	0.0336422839842	-0.0336422839842	7.01589858412e-05	6.01182620003e-05
0.18408	-0.112733274682	0.0336422839842	-0.0336422839842	7.82302939363e-05	6.10399108052e-05
0.185075	-0.112733274682	0.0336422839842	-0.0336422839842	8.65963540978e-05	6.19952168423e-05
0.18607	-0.112733274682	0.0336422839842	-0.0336422839842	9.52612769323e-05	6.29846494945e-05
0.187065	-0.0952466065283	0.0504801153881	-0.0504801153881	5.3542885146e-05	5.38138120118e-06
0.18806	-0.0952466065283	0.0504801153881	-0.0504801153881	6.66265668627e-05	7.58971846007e-06
0.189055	-0.0952466065283	0.0504801153881	-0.0504801153881	8.01147534745e-05	9.86633032623e-06
0.19005	-0.0952466065283	0.0504801153881	-0.0504801153881	9.40117814498e-05	1.22119487332e-05
0.191045	-0.138503121897	0.00228633976694	-0.00228633976694	9.15921169394e-05	7.87827165975e-05
0.19204	-0.138503121897	0.00228633976694	-0.00228633976694	9.69512945089e-05	7.88253858093e-05
0.193035	-0.105246730611	0.0462723959893	-0.0462723959893	9.0541832056e-05	-5.45852627323e-05
0.19403	-0.207065000488	0.000939709226814	-0.000939709226814	-1.29756953907e-06	5.92298209138e-05
0.195025	-0.207065000488	0.000939709226814	-0.000939709226814	-1.06483560336e-06	5.92306483576e-05
0.19602	-0.207065000488	0.000939709226814	-0.000939709226814	-8.67757850611e-07	5.92313490322e-05
0.197015	-0.207065000488	0.000939709226814	-0.000939709226814	-7.0338961134e-07	5.9231933414e-05
0.19801	-0.207065000488	0.000939709226814	-0.000939709226814	-5.6878421606e-07	5.92324119794e-05
0.199005	-0.207065000488	0.000939709226814	-0.000939709226814	-4.60994995287e-07	5.92327952046e-05
0.001	0.0245474456109	-0.0140851961898	0.0140851961898	9.67565779049e-07	-1.48771048987e-05
0.001995	0.0245474456109	-0.0140851961898	0.0140851961898	2.50771098499e-06	-1.49406574079e-05
0.00299	0.0245474456109	-0.0140851961898	0.0140851961898	4.21732440702e-06	-1.50112028488e-05
0.003985	0.0245474456109	-0.0140851961898	0.0140851961898	6.10275892151e-06	-1.50890033665e-05
0.00498	0.0245474456109	-0.0140851961898	0.0140851961898	8.1703674048e-06	-1.51743211058e-05
0.005975	0.0245474456109	-0.0140851961898	0.0140851961898	1.04265027332e-05	-1.52674182115e-05
0.00697	0.0245474456109	-0.0140851961898	0.0140851961898	1.28775177832e-05	-1.53685568288e-05
0.007965	0.0245474456109	-0.0140851961898	0.0140851961898	1.5529765431e-05	-1.54779991024e-05
0.00896	0.0245474456109	-0.0140851961898	0.0140851961898	1.8389598553e-05	-1.55960071772e-05
0.009955	0.0245474456109	-0.0140851961898	0.0140851961898	2.14633700255e-05	-1.57228431983e-05
0.01095	0.0245474456109	-0.0140851961898	0.0140851961898	2.4757432725e-05	-1.58587693104e-05
0.011945	0.0245474456109	-0.0140851961898	0.0140851961898	2.82781395277e-05	-1.60040476585e-05
0.01294	0.0245474456109	-0.0140851961898	0.0140851961898	3.203184331e-05	-1.61589403876e-05
0.013935	0.0245474456109	-0.0140851961898	0.0140851961898	3.60248969483e-05	-1.63237096425e-05
0.01493	0.0245474456109	-0.0140851961898	0.0140851961898	4.02636533189e-05	-1.64986175681e-05
0.015925	0.0245474456109	-0.0140851961898	0.0140851961898	4.47544652982e-05	-1.66839263095e-05
0.01692	0.0245474456109	-0.0140851961898	0.0140851961898	4.95036857625e-05	-1.68798980113e-05
0.017915	0.0245474456109	-0.0140851961898	0.0140851961898	5.45176675881e-05	-1.70867948187e-05
0.01891	0.0245474456109	-0.0140851961898	0.0140851961898	5.98027636514e-05	-1.73048788765e-05
0.019905	0.0245474456109	-0.0140851961898	0.0140851961898	6.53653268288e-05	-1.75344123296e-05
0.0209	0.0245474456109	-0.0140851961898	0.0140851961898	7.12117099967e-05	-1.7775657323e-05
0.021895	0.0245474456109	-0.0140851961898	0.0140851961898	7.73482660313e-05	-1.80288760015e-05
0.02289	0.0245474456109	-0.0140851961898	0.0140851961898	8.3781347809e-05	-1.82943305101e-05
0.023885	0.0245474456109	-0.0140851961898	0.0140851961898	9.05173082062e-05	-1.85722829936e-05
0.02488	0.0245474456109	-0.0140851961898	0.0140851961898	9.75625000992e-05	-1.8862995597e-05
0.025875	0.000318717642316	0.0022807356334	-0.0022807356334	1.75772340667e-05	4.59988695928e-07
0.02687	0.000318717642316	0.0022807356334	-0.0022807356334	1.96905164854e-05	4.74443804825e-07
0.027865	0.000318717642316	0.0022807356334	-0.0022807356334	2.19654559168e-05	4.9000466736e-07
0.02886	0.000318717642316	0.0022807356334	-0.0022807356334	2.44079683709e-05	5.06711749762e-07
0.029855	0.000318717642316	0.0022807356334	-0.0022807356334	2.7023969858e-05	5.2460551826e-07
0.03085	0.000318717642316	0.0022807356334	-0.0022807356334	2.98193763881e-05	5.43726439083e-07
0.031845	0.000318717642316	0.0022807356334	-0.0022807356334	3.28001039712e-05	5.6411497846e-07
0.03284	0.000318717642316	0.0022807356334	-0.0022807356334	3.59720686175e-05	5.85811602618e-07
0.033835	0.000318717642316	0.0022807356334	-0.0022807356334	3.93411863369e-05	6.08856777788e-07
0.03483	0.000318717642316	0.0022807356334	-0.0022807356334	4.29133731397e-05	6.33290970199e-07
0.035825	0.000318717642316	0.0022807356334	-0.0022807356334	4.66945450358e-05	6.59154646078e-07
0.03682	0.000318717642316	0.0022807356334	-0.0022807356334	5.06906180354e-05	6.86488271655e-07
0.037815	0.000318717642316	0.0022807356334	-0.0022807356334	5.49075081486e-05	7.15332313158e-07
0.03881	0.000318717642316	0.0022807356334	-0.0022807356334	5.93511313854e-05	7.45727236817e-07
0.039805	0.000318717642316	0.0022807356334	-0.0022807356334	6.40274037558e-05	7.77713508861e-07
0.0408	0.000318717642316	0.0022807356334	-0.0022807356334	6.89422412701e-05	8.11331595517e-07
0.041795	0.000318717642316	0.0022807356334	-0.0022807356334	7.41015599382e-05	8.46621963015e-07
0.04279	0.000318717642316	0.0022807356334	-0.0022807356334	7.95112757703e-05	8.83625077585e-07
0.043785	0.000318717642316	0.0022807356334	-0.0022807356334	8.51773047764e-05	9.22381405454e-07
0.04478	0.000318717642316	0.0022807356334	-0.0022807356334	9.11055629666e-05	9.62931412851e-07
0.045775	0.000318717642316	0.0022807356334	-0.0022807356334	9.7301966351e-05	1.00531556601e-06
0.04677	-0.129356731078	0.0437627008413	-0.0437627008413	-6.15044094985e-05	1.32630178018e-05
0.047765	-0.129356731078	0.0437627008413	-0.0437627008413	-5.20740650336e-05	1.46947147844e-05
0.04876	-0.129356731078	0.0437627008413	-0.0437627008413	-4.29611593345e-05	1.60782188165e-05
0.049755	-0.129356731078	0.0437627008413	-0.0437627008413	-3.41618212787e-05	1.74141176047e-05
0.05075	-0.129356731078	0.0437627008413	-0.0437627008413	-2.5672179744e-05	1.87029988554e-05
0.051745	-0.129356731078	0.0437627008413	-0.0437627008413	-1.7488363608e-05	1.9945450275e-05
0.05274	-0.129356731078	0.0437627008413	-0.0437627008413	-9.60650174846e-06	2.114205957e-05
0.053735	-0.129356731078	0.0437627008413	-0.0437627008413	-2.022723043e-06	2.22934144467e-05
0.05473	-0.129356731078	0.0437627008413	-0.0437627008413	5.2668436307e-06	2.34001026117e-05
0.055725	-0.129356731078	0.0437627008413	-0.0437627008413	1.2266069395e-05	2.44627117713e-05
0.05672	-0.129356731078	0.0437627008413	-0.0437627008413	1.89788253721e-05	2.54818296321e-05
0.057715	-0.129356731078	0.0437627008413	-0.0437627008413	2.54089826845e-05	2.64580439003e-05
0.05871	-0.129356731078	0.0437627008413	-0.0437627008413	3.15604124544e-05	2.73919422826e-05
0.059705	-0.129356731078	0.0437627008413	-0.0437627008413	3.74369858042e-05	2.82841124853e-05
0.0607	-0.129356731078	0.0437627008413	-0.0437627008413	4.30425738562e-05	2.91351422149e-05
0.061695	-0.129356731078	0.0437627008413	-0.0437627008413	4.83810477328e-05	2.99456191777e-05
0.06269	-0.129356731078	0.0437627008413	-0.0437627008413	5.34562785562e-05	3.07161310803e-05
0.063685	-0.129356731078	0.0437627008413	-0.0437627008413	5.82721374487e-05	3.1447265629e-05
0.06468	-0.129356731078	0.0437627008413	-0.0437627008413	6.28324955328e-05	3.21396105304e-05
0.065675	-0.129356731078	0.0437627008413	-0.0437627008413	6.71412239307e-05	3.27937534908e-05
0.06667	-0.129356731078	0.0437627008413	-0.0437627008413	7.12021937648e-05	3.34102822167e-05
0.067665	-0.129356731078	0.0437627008413	-0.0437627008413	7.50192761574e-05	3.39897844145e-05
0.06866	-0.129356731078	0.0437627008413	-0.0437627008413	7.85963422308e-05	3.45328477907e-05
0.069655	-0.129356731078	0.0437627008413	-0.0437627008413	8.19372631074e-05	3.50400600517e-05
0.07065	-0.129356731078	0.0437627008413	-0.0437627008413	8.50459099094e-05	3.55120089039e-05
0.071645	-0.129356731078	0.0437627008413	-0.0437627008413	8.79261537592e-05	3.59492820538e-05
0.07264	-0.129356731078	0.0437627008413	-0.0437627008413	9.05818657792e-05	3.63524672079e-05
0.073635	-0.129356731078	0.0437627008413	-0.0437627008413	9.30169170916e-05	3.67221520724e-05
0.07463	-0.129356731078	0.0437627008413	-0.0437627008413	9.52351788188e-05	3.7058924354e-05
0.075625	-0.129356731078	0.0437627008413	-0.0437627008413	9.72405220831e-05	3.7363371759e-05
0.07662	-0.129356731078	0.0437627008413	-0.0437627008413	9.90368180069e-05	3.76360819938e-05
0.077615	-0.06112425798	0.01372753829	-0.01372753829	-4.82896436269e-06	1.86758558644e-05
0.07861	-0.06112425798	0.01372753829	-0.01372753829	-4.58149550021e-06	1.86867169699e-05
0.079605	-0.06112425798	0.01372753829	-0.01372753829	-4.24811990299e-06	1.87013484169e-05
0.0806	-0.06112425798	0.01372753829	-0.01372753829	-3.82394917676e-06	1.87199647511e-05
0.081595	-0.06112425798	0.01372753829	-0.01372753829	-3.30409492725e-06	1.87427805179e-05
0.08259	-0.06112425798	0.01372753829	-0.01372753829	-2.68366876018e-06	1.87700102632e-05
0.083585	-0.06112425798	0.01372753829	-0.01372753829	-1.95778228131e-06	1.88018685325e-05
0.08458	-0.06112425798	0.01372753829	-0.01372753829	-1.12154709635e-06	1.88385698715e-05
0.085575	-0.06112425798	0.01372753829	-0.01372753829	-1.70074811035e-07	1.88803288258e-05
0.08657	-0.06112425798	0.01372753829	-0.01372753829	9.01522968898e-07	1.8927359941e-05
0.087565	-0.06112425798	0.01372753829	-0.01372753829	2.09813463772e-06	1.89798777629e-05
0.08856	-0.06112425798	0.01372753829	-0.01372753829	3.4246485897e-06	1.9038096837e-05
0.089555	-0.06112425798	0.01372753829	-0.01372753829	4.88595321911e-06	1.9102231709e-05
0.09055	-0.06112425798	0.01372753829	-0.01372753829	6.48693692021e-06	1.91724969246e-05
0.091545	-0.06112425798	0.01372753829	-0.01372753829	8.23248808728e-06	1.92491070293e-05
0.09254	-0.06112425798	0.01372753829	-0.01372753829	1.01274951146e-05	1.93322765689e-05
0.093535	-0.06112425798	0.01372753829	-0.01372753829	1.21768463964e-05	1.94222200889e-05
0.09453	-0.06112425798	0.01372753829	-0.01372753829	1.43854303269e-05	1.9519152135e-05
0.095525	-0.06112425798	0.01372753829	-0.01372753829	1.67581353005e-05	1.96232872528e-05
0.09652	-0.06112425798	0.01372753829	-0.01372753829	1.92998497114e-05	1.97348399881e-05
0.097515	-0.06112425798	0.01372753829	-0.01372753829	2.20154619539e-05	1.98540248863e-05
0.09851	-0.06112425798	0.01372753829	-0.01372753829	2.49098604222e-05	1.99810564933e-05
0.099505	-0.06112425798	0.01372753829	-0.01372753829	2.79879335107e-05	2.01161493545e-05
0.1005	-0.06112425798	0.01372753829	-0.01372753829	3.12545696135e-05	2.02595180158e-05
0.101495	-0.06112425798	0.01372753829	-0.01372753829	3.47146571249e-05	2.04113770226e-05
0.10249	-0.06112425798	0.01372753829	-0.01372753829	3.83730844393e-05	2.05719409207e-05
0.103485	-0.06112425798	0.01372753829	-0.01372753829	4.22347399508e-05	2.07414242556e-05
0.10448	-0.06112425798	0.01372753829	-0.01372753829	4.63045120538e-05	2.09200415731e-05
0.105475	-0.06112425798	0.01372753829	-0.01372753829	5.05872891426e-05	2.11080074188e-05
0.10647	-0.06112425798	0.01372753829	-0.01372753829	5.50879596113e-05	2.13055363383e-05
0.107465	-0.06112425798	0.01372753829	-0.01372753829	5.98114118543e-05	2.15128428772e-05
0.10846	-0.06112425798	0.01372753829	-0.01372753829	6.47625342658e-05	2.17301415812e-05
0.109455	-0.06112425798	0.01372753829	-0.01372753829	6.994621524e-05	2.1957646996e-05
0.11045	-0.06112425798	0.01372753829	-0.01372753829	7.53673431714e-05	2.21955736672e-05
0.111445	-0.06112425798	0.01372753829	-0.01372753829	8.10308064541e-05	2.24441361404e-05
0.11244	-0.06112425798	0.01372753829	-0.01372753829	8.69414934824e-05	2.27035489612e-05
0.113435	-0.06112425798	0.01372753829	-0.01372753829	9.31042926505e-05	2.29740266754e-05
0.11443	-0.06112425798	0.01372753829	-0.01372753829	9.95240923528e-05	2.32557838285e-05
0.115425	-0.113579107614	0.0445333122998	-0.0445333122998	6.17784489905e-07	-5.52221133981e-05
0.11642	-0.113579107614	0.0445333122998	-0.0445333122998	-3.46269263691e-06	-5.5841287343e-05
0.117415	-0.113579107614	0.0445333122998	-0.0445333122998	-7.53150512885e-06	-5.64586912896e-05
0.11841	-0.113579107614	0.0445333122998	-0.0445333122998	-1.15845675402e-05	-5.70737053099e-05
0.119405	-0.113579107614	0.0445333122998	-0.0445333122998	-1.56177944252e-05	-5.7685709476e-05
0.1204	-0.113579107614	0.0445333122998	-0.0445333122998	-1.9627100338e-05	-5.829408386e-05
0.121395	-0.113579107614	0.0445333122998	-0.0445333122998	-2.36083998331e-05	-5.88982085341e-05
0.12239	-0.113579107614	0.0445333122998	-0.0445333122998	-2.75576074646e-05	-5.94974635704e-05
0.123385	-0.113579107614	0.0445333122998	-0.0445333122998	-3.14706377867e-05	-6.0091229041e-05
0.12438	-0.113579107614	0.0445333122998	-0.0445333122998	-3.53434053539e-05	-6.06788850179e-05
0.125375	-0.113579107614	0.0445333122998	-0.0445333122998	-3.91718247202e-05	-6.12598115734e-05
0.12637	-0.113579107614	0.0445333122998	-0.0445333122998	-4.295181044e-05	-6.18333887795e-05
0.127365	-0.113579107614	0.0445333122998	-0.0445333122998	-4.66792770675e-05	-6.23989967084e-05
0.12836	-0.113579107614	0.0445333122998	-0.0445333122998	-5.0350139157e-05	-6.29560154321e-05
0.129355	-0.113579107614	0.0445333122998	-0.0445333122998	-5.39603112627e-05	-6.35038250228e-05
0.13035	-0.113579107614	0.0445333122998	-0.0445333122998	-5.7505707939e-05	-6.40418055526e-05
0.131345	-0.113579107614	0.0445333122998	-0.0445333122998	-6.098224374e-05	-6.45693370936e-05
0.13234	-0.113579107614	0.0445333122998	-0.0445333122998	-6.438583322e-05	-6.5085799718e-05
0.133335	-0.113579107614	0.0445333122998	-0.0445333122998	-6.77123909333e-05	-6.55905734977e-05
0.13433	-0.113579107614	0.0445333122998	-0.0445333122998	-7.09578314342e-05	-6.6083038505e-05
0.135325	-0.113579107614	0.0445333122998	-0.0445333122998	-7.41180692769e-05	-6.6562574812e-05
0.13632	-0.113579107614	0.0445333122998	-0.0445333122998	-7.71890190156e-05	-6.70285624907e-05
0.137315	-0.113579107614	0.0445333122998	-0.0445333122998	-8.01665952046e-05	-6.74803816134e-05
0.13831	-0.113579107614	0.0445333122998	-0.0445333122998	-8.30467123983e-05	-6.7917412252e-05
0.139305	-0.113579107614	0.0445333122998	-0.0445333122998	-8.58252851508e-05	-6.83390344788e-05
0.1403	-0.113579107614	0.0445333122998	-0.0445333122998	-8.84982280164e-05	-6.87446283658e-05
0.141295	-0.113579107614	0.0445333122998	-0.0445333122998	-9.10614555493e-05	-6.91335739852e-05
0.14229	-0.113579107614	0.0445333122998	-0.0445333122998	-9.35108823039e-05	-6.9505251409e-05
0.143285	-0.113579107614	0.0445333122998	-0.0445333122998	-9.58424228343e-05	-6.98590407095e-05
0.14428	-0.113579107614	0.0445333122998	-0.0445333122998	-9.80519916949e-05	-7.01943219586e-05
0.145275	-0.133374512884	0.0414981367754	-0.0414981367754	-5.05346233884e-05	7.66262104422e-05
0.14627	-0.133374512884	0.0414981367754	-0.0414981367754	-5.35606368086e-05	7.61888344439e-05
0.147265	-0.133374512884	0.0414981367754	-0.0414981367754	-5.65371358006e-05	7.5758615196e-05
0.14826	-0.133374512884	0.0414981367754	-0.0414981367754	-5.94602998916e-05	7.53361049045e-05
0.149255	-0.133374512884	0.0414981367754	-0.0414981367754	-6.2326308609e-05	7.49218557755e-05
0.15025	-0.133374512884	0.0414981367754	-0.0414981367754	-6.51313414801e-05	7.4516420015e-05
0.151245	-0.133374512884	0.0414981367754	-0.0414981367754	-6.78715780323e-05	7.41203498293e-05
0.15224	-0.133374512884	0.0414981367754	-0.0414981367754	-7.05431977928e-05	7.37341974243e-05
0.153235	-0.133374512884	0.0414981367754	-0.0414981367754	-7.3142380289e-05	7.33585150063e-05
0.15423	-0.133374512884	0.0414981367754	-0.0414981367754	-7.56653050482e-05	7.29938547811e-05
0.155225	-0.133374512884	0.0414981367754	-0.0414981367754	-7.81081515977e-05	7.26407689551e-05
0.15622	-0.133374512884	0.0414981367754	-0.0414981367754	-8.0467099465e-05	7.22998097342e-05
0.157215	-0.133374512884	0.0414981367754	-0.0414981367754	-8.27383281772e-05	7.19715293245e-05
0.15821	-0.133374512884	0.0414981367754	-0.0414981367754	-8.49180172617e-05	7.16564799322e-05
0.159205	-0.133374512884	0.0414981367754	-0.0414981367754	-8.7002346246e-05	7.13552137633e-05
0.1602	-0.133374512884	0.0414981367754	-0.0414981367754	-8.89874946571e-05	7.10682830239e-05
0.161195	-0.133374512884	0.0414981367754	-0.0414981367754	-9.08696420226e-05	7.07962399202e-05
0.16219	-0.133374512884	0.0414981367754	-0.0414981367754	-9.26449678697e-05	7.05396366582e-05
0.163185	-0.133374512884	0.0414981367754	-0.0414981367754	-9.43096517258e-05	7.02990254439e-05
0.16418	-0.133374512884	0.0414981367754	-0.0414981367754	-9.58598731182e-05	7.00749584836e-05
0.165175	-0.133374512884	0.0414981367754	-0.0414981367754	-9.72918115742e-05	6.98679879833e-05
0.16617	-0.133374512884	0.0414981367754	-0.0414981367754	-9.86016466211e-05	6.9678666149e-05
0.167165	-0.133374512884	0.0414981367754	-0.0414981367754	-9.97855577863e-05	6.9507545187e-05
0.16816	-0.118871400402	0.0403358362153	-0.0403358362153	-8.30755186006e-05	-4.59169854662e-06
0.169155	-0.118871400402	0.0403358362153	-0.0403358362153	-8.13471362976e-05	-4.35300082625e-06
0.17015	-0.118871400402	0.0403358362153	-0.0403358362153	-7.94157041067e-05	-4.08626096191e-06
0.171145	-0.118871400402	0.0403358362153	-0.0403358362153	-7.72772041246e-05	-3.79092406226e-06
0.17214	-0.118871400402	0.0403358362153	-0.0403358362153	-7.49276184479e-05	-3.466435236e-06
0.173135	-0.118871400402	0.0403358362153	-0.0403358362153	-7.23629291736e-05	-3.11223959178e-06
0.17413	-0.118871400402	0.0403358362153	-0.0403358362153	-6.95791183982e-05	-2.72778223829e-06
0.175125	-0.118871400402	0.0403358362153	-0.0403358362153	-6.65721682187e-05	-2.31250828419e-06
0.17612	-0.118871400402	0.0403358362153	-0.0403358362153	-6.33380607316e-05	-1.86586283817e-06
0.177115	-0.118871400402	0.0403358362153	-0.0403358362153	-5.98727780337e-05	-1.38729100889e-06
0.17811	-0.118871400402	0.0403358362153	-0.0403358362153	-5.61723022219e-05	-8.76237905029e-07
0.179105	-0.118871400402	0.0403358362153	-0.0403358362153	-5.22326153928e-05	-3.32148635265e-07
0.1801	-0.118871400402	0.0403358362153	-0.0403358362153	-4.80496996431e-05	2.4553169173e-07
0.181095	-0.118871400402	0.0403358362153	-0.0403358362153	-4.36195370697e-05	8.57357967283e-07
0.18209	-0.118871400402	0.0403358362153	-0.0403358362153	-3.89381097693e-05	1.50388508272e-06
0.183085	-0.118871400402	0.0403358362153	-0.0403358362153	-3.40013998385e-05	2.18566792937e-06
0.18408	-0.118871400402	0.0403358362153	-0.0403358362153	-2.88053893743e-05	2.90326139855e-06
0.185075	-0.118871400402	0.0403358362153	-0.0403358362153	-2.33460604732e-05	3.65722038159e-06
0.18607	-0.118871400402	0.0403358362153	-0.0403358362153	-1.76193952321e-05	4.44809976982e-06
0.187065	-0.118871400402	0.0403358362153	-0.0403358362153	-1.16213757476e-05	5.27645445456e-06
0.18806	-0.118871400402	0.0403358362153	-0.0403358362153	-5.3479841166e-06	6.14283932715e-06
0.189055	-0.118871400402	0.0403358362153	-0.0403358362153	1.20479756423e-06	7.04780927889e-06
0.19005	-0.118871400402	0.0403358362153	-0.0403358362153	8.04098719814e-06	7.99191920113e-06
0.191045	-0.118871400402	0.0403358362153	-0.0403358362153	1.51646026884e-05	8.97572398519e-06
0.19204	-0.118871400402	0.0403358362153	-0.0403358362153	2.25796619382e-05	9.99977852239e-06
0.193035	-0.118871400402	0.0403358362153	-0.0403358362153	3.02901828509e-05	1.10646377041e-05
0.19403	-0.118871400402	0.0403358362153	-0.0403358362153	3.83001833297e-05	1.21708564215e-05
[truncated: 5 more rows]
