# Supplementary material for: Analyzing fixed points of intracellular regulation networks with interrelated feedback topology
Source: BMC Syst Biol. 2012 Jun 6;6:57. doi: 10.1186/1752-0509-6-57 (PMC3771561; doi:10.1186/1752-0509-6-57)
Supplement: Addtional file 7 — Tryptophanmodel. This file was used to create the bifurcation diagrams of the tryptophan regulation model using the program xppaut (Figure 8). [file 1752-0509-6-57-S7.ode]

# ode file used to create the bifurcation diagrams 
# of the tryptophan regulation network model (Figure 8)

c(x,t,m)=t^m/(t^m+x^m)

x1'=k1*Ot*c(x4,t1,m1*y)-z*g1*x1-mu*x1
x2'=k2*x1*c(x4,t2,m2*y)-z*g2*x2-mu*x2
x3'=k3*x2-mu*x3
x4'=k4*c(x4,t3,m3*y)*x3-g*x4/(x4+Kg)-z*mu*x4

init x1=0,x2=0,x3=0,x4=0
params Ot=3.32
params k1=50,k2=15.0,k3=90.0,k4=59.0
params g1=0.5,g2=15.0
params g=25.0,Kg=0.2
params t1=3.53,t2=0.04,t3=810.0
params m1=1.92,m2=1.72,m3=1.2
params z=1.0,y=1.0,mu=0.01

@ total=500
@ bounds=10000
@ maxstore=100000
@ dt=0.01
done
