# Supplementary material for: Analyzing fixed points of intracellular regulation networks with interrelated feedback topology
Source: BMC Syst Biol. 2012 Jun 6;6:57. doi: 10.1186/1752-0509-6-57 (PMC3771561; doi:10.1186/1752-0509-6-57)
Supplement: Addtional file 8 — Tryptophanmodel-c. This file was used to create the circuit-characteristic c(κ) and fixed point sets F(κ) of the tryptophan regulation model (Figure 10) using the program gnuplot. [file 1752-0509-6-57-S8.gp]

#!/usr/bin/gnuplot
# File contains formulas for the circuit-characteristics of the tryptophan regulation
# model and was used to create Figure 10 in the manuscript using the program gnuplot

k1=50;k2=15.0;k3=90.0;k4=59.0;Ot=3.32;
g1=0.5;g2=15.0;mu=0.01;
g=25.0;Kg=0.2;t1=3.53;t2=0.04;t3=810.0;m1=1.92;m2=1.72;m3=1.2;
z=1.0;y=1.0;

c(x,t,m)=t**m/(t**m+x**m);

r1(x)=k1*Ot*c(x,t1,m1);
barx1(x)=r1(x)/(g1+mu);

r2(x)=k2*barx1(x)*c(x,t2,m2);
barx2(x)=r2(x)/(g2+mu);

r3(x)=k3*barx2(x);
barx3(x)=r3(x)/mu;

r4(x)=k4*c(x,t3,m3)*barx3(x)-g*x/(x+Kg);
cc(x)=r4(x)-mu*x;


set xrange [10:40];
unset ytics;

unset size;
set size ratio 0.75;

unset xlabel;
unset xtics;
unset multiplot;
unset arrow;
set noarrow;

set term epslatex color size 12cm,12cm font ",4";
set output 'test.tex';

set multiplot layout 4,3;
#unset tmargin;
#unset bmargin;
set tmargin 0;
set bmargin 0;

set format y "%1.1e";


#
# plot 1-1
##########

mu=0.01;
#set title '$\mu=0.01$';
set yrange [0:20];
set ylabel '$\bar x_1(\kappa_4)$';
set ytics (4.70762);
set arrow 100 from 31.8182,4.70762 to 10,4.70762 nohead lt 3;

plot barx1(x) notitle;

set table 'barx1_mu0.01.dat';
replot;
unset table;

unset arrow 100;

#
# plot 1-2
##########

mu=0.1;
#set title '$\mu=0.1$';
unset ylabel;
set ytics (14.8118);
set arrow 100 from 15.7576,14.8118 to 10,14.8118 nohead lt 3;

plot barx1(x) notitle;

set table 'barx1_mu0.1.dat';
replot;
unset table;

unset arrow 100;

#
# plot 1-3
##########

mu=0.2;
#set title '$\mu=0.2$';
unset ylabel;
set ytics (19.4358);
set arrow 100 from 12.4242,19.4358 to 10,19.4358 nohead lt 3;

plot barx1(x) notitle;

set table 'barx1_mu0.2.dat';
replot;
unset table;

unset arrow 100;

#
# plot 2-1
##########

mu=0.01;
unset title;
set yrange [0:0.001];
set ylabel '$\bar x_2(\kappa_4)$';
set ytics (0.00004245);
set arrow 100 from 31.8182,0.00004245 to 10,0.00004245 nohead lt 3;

plot barx2(x) notitle;

set table 'barx2_mu0.01.dat';
replot;
unset table;

unset arrow 100;

#
# plot 2-2
##########

mu=0.1;
unset ylabel;
set ytics (0.00050532);
set arrow 100 from 15.7576,0.00050532 to 10,0.00050532 nohead lt 3;

plot barx2(x) notitle;

set table 'barx2_mu0.1.dat';
replot;
unset table;

unset arrow 100;

#
# plot 2-3
##########

mu=0.2;
unset ylabel;
set ytics (0.00099135);
set arrow 100 from 12.4242,0.00099135 to 10,0.00099135 nohead lt 3;

plot barx2(x) notitle;

set table 'barx2_mu0.2.dat';
replot;
unset table;

unset arrow 100;

#
# plot 3-1
##########

mu=0.01;
set yrange [0:5];
set ylabel '$\bar x_3(\kappa_4)$';
set ytics (0.4342);
set arrow 100 from 31.8182,0.4342 to 10,0.4342 nohead lt 3;

plot barx3(x) notitle;

set table 'barx3_mu0.01.dat';
replot;
unset table;

unset arrow 100;

#
# plot 3-2
##########

mu=0.1;
unset ylabel;
set ytics (0.4548);
set arrow 100 from 15.7576,0.4548 to 10,0.4548 nohead lt 3;

plot barx3(x) notitle;

set table 'barx3_mu0.1.dat';
replot;
unset table;

unset arrow 100;

#
# plot 3-3
##########

mu=0.2;
unset ylabel;
set ytics (0.4461);
set arrow 100 from 12.4242,0.4461 to 10,0.4461 nohead lt 3;

plot barx3(x) notitle;

set table 'barx3_mu0.2.dat';
replot;
unset table;

unset arrow 100;

#
# plot 4-1
##########

set arrow 1 from first 31.8182,screen 0.03 to first 31.8182,screen 0.97 nohead lt rgb "red";

mu=0.01;
set xlabel '$\kappa_4$'
set yrange [-40:70];
set ylabel '$c(\kappa_4)$';
set xtics ("31.82"31.8182);
set ytics ('      0'0);
plot cc(x) notitle,0 notitle;

set table 'c_mu0.01.dat';
replot;
unset table;

unset arrow 1;


#
# plot 4-2
##########

set arrow 2 from first 15.7576,screen 0.03 to first 15.75762,screen 0.97 nohead lt rgb "blue";

mu=0.1;
unset ylabel;
set xtics ("15.76"15.7576);
set ytics (0);
plot cc(x) notitle,0 notitle;

set table 'c_mu0.1.dat';
replot;
unset table;

unset arrow 2;


#
# plot 4-3
##########

set arrow 3 from first 12.4242,screen 0.03 to first 12.4242,screen 0.97 nohead lt rgb "green";

mu=0.2;
unset ylabel;
set xtics ("12.42"12.4242);
set ytics (0);
plot cc(x) notitle,0 notitle;

set table 'c_mu0.2.dat';
replot;
unset table;

unset arrow 3;


unset multiplot;

set term x11;
set output 'STDOUT';
